# Supplementary material for: 2-(5-Bromo-3-isopropyl­sulfanyl-1-benzofuran-2-yl)acetic acid
Source: Acta Crystallogr Sect E Struct Rep Online. 2011 Dec 10;68(Pt 1):o58. doi: 10.1107/S1600536811052160 (PMC3254414; doi:10.1107/S1600536811052160)
Supplement: Supplementary file 1 [file e-68-00o58-sup1.cif]

##############################################################################
#                                                                            #
# This CIF contains the data in a paper accepted for publication in          #
# Acta Crystallographica Section E. It conforms to the requirements of       #
# Notes for Authors for Acta Crystallographica Section E, and has been       #
# peer reviewed under the auspices of the IUCr Commission on Journals.       #
#                                                                            #
# Full details of the Crystallographic Information File format               #
# are given in the paper "The Crystallographic Information File (CIF):       #
# a New Standard Archive File for Crystallography" by S. R. Hall, F. H.      #
# Allen and I. D. Brown [Acta Cryst. (1991), A47, 655-685].                  #
#                                                                            #
# The current version of the core CIF dictionary is obtainable from          #
# ftp://ftp.iucr.org/pub/cif_core.dic.                                       #
#                                                                            #
# Software is freely available for graphical display of the structure(s)     #
# in this CIF. For information consult the CIF software page                 #
# http://www.iucr.org/resources/cif/software.                                #
#                                                                            #
# This file may be used for bona fide research purposes within the           #
# scientific community so long as proper attribution is given to the journal # 
# article from which it was obtained.                                        #
#                                                                            #
##############################################################################
data_global
_audit_creation_method     'form.cif (version 2.0)'
_journal_data_validation_number     ?
_journal_date_recd_electronic     2011-11-03
_journal_date_accepted     2011-12-03
_journal_name_full     'Acta Crystallographica, Section E'
_journal_year     2012
_journal_volume     68
_journal_issue      1
_journal_page_first     o58
_journal_page_last     o58
_journal_paper_category     QO
_journal_paper_doi     10.1107/S1600536811052160
_journal_coeditor_code     BG2430
_publ_contact_author_name     'Prof. Uk Lee'
_publ_contact_author_address
;
 Department of Chemistry, Pukyong National University, 599-1 Daeyeon 3-dong
 Nam-gu, Busan 608-737, Republic of Korea
;
_publ_contact_author_email     'uklee@pknu.ac.kr'
_publ_contact_author_fax     '+82-51-629-5583'
_publ_contact_author_phone     '+82-51-629-5596'
_publ_section_title
;
2-(5-Bromo-3-isopropylsulfanyl-1-benzofuran-2-yl)acetic acid
;
loop_
    _publ_author_name
    _publ_author_address
    'Seo, Pil Ja'
;
 Department of Chemistry, Dongeui University, San 24 Kaya-dong Busanjin-gu,
 Busan 614-714, Republic of Korea
;
    'Choi, Hong Dae'
;
 Department of Chemistry, Dongeui University, San 24 Kaya-dong Busanjin-gu,
 Busan 614-714, Republic of Korea
;
    'Son, Byeng Wha'
;
 Department of Chemistry, Pukyong National University, 599-1 Daeyeon 3-dong
 Nam-gu, Busan 608-737, Republic of Korea
;
    'Lee, Uk'
;
 Department of Chemistry, Pukyong National University, 599-1 Daeyeon 3-dong
 Nam-gu, Busan 608-737, Republic of Korea
;
_publ_section_synopsis     .
data_I
_chemical_name_systematic
;
2-(5-Bromo-3-isopropylsulfanyl-1-benzofuran-2-yl)acetic acid
;
_chemical_name_common     ?
_chemical_formula_moiety     'C13 H13 Br O3 S'
_chemical_formula_sum     'C13 H13 Br O3 S'
_chemical_formula_iupac     'C13 H13 Br O3 S'
_chemical_formula_weight     329.20
_chemical_melting_point     ?
_symmetry_cell_setting     triclinic
_symmetry_space_group_name_H-M     'P -1'
_symmetry_space_group_name_Hall     '-P 1'
loop_
    _symmetry_equiv_pos_as_xyz
    'x, y, z'
    '-x, -y, -z'
_cell_length_a     7.4689(3)
_cell_length_b     9.9449(4)
_cell_length_c     10.0653(4)
_cell_angle_alpha     98.415(2)
_cell_angle_beta     102.146(2)
_cell_angle_gamma     110.341(3)
_cell_volume     665.38(5)
_cell_formula_units_Z     2
_cell_measurement_reflns_used     5830
_cell_measurement_theta_min     2.25
_cell_measurement_theta_max     27.46
_cell_measurement_temperature     296(2)
_exptl_crystal_description     'block'
_exptl_crystal_colour     'colourless'
_exptl_crystal_size_max     0.24
_exptl_crystal_size_mid     0.17
_exptl_crystal_size_min     0.10
_exptl_crystal_density_diffrn     1.643
_exptl_crystal_density_meas     ?
_exptl_crystal_density_method     'not measured'
_exptl_crystal_F_000     332
_exptl_absorpt_coefficient_mu     3.242
_exptl_absorpt_correction_type     multi-scan
_exptl_absorpt_process_details     '(SADABS; Bruker, 2009)'
_exptl_absorpt_correction_T_min     0.5100
_exptl_absorpt_correction_T_max     0.7375
_exptl_special_details     ?
_diffrn_ambient_temperature     296(2)
_diffrn_radiation_type     MoK\a
_diffrn_radiation_wavelength     0.71073
_diffrn_radiation_source     'rotating anode'
_diffrn_radiation_monochromator     'graphite multilayer'
_diffrn_measurement_device_type     'Bruker SMART APEXII CCD'
_diffrn_measurement_method     '\f and \w scans'
_diffrn_detector_area_resol_mean     10.0
_diffrn_reflns_number     11869
_diffrn_reflns_av_R_equivalents     0.0296
_diffrn_reflns_av_sigmaI/netI     0.0260
_diffrn_reflns_theta_min     2.13
_diffrn_reflns_theta_max     27.61
_diffrn_reflns_theta_full     27.61
_diffrn_measured_fraction_theta_max     0.998
_diffrn_measured_fraction_theta_full     0.998
_diffrn_reflns_limit_h_min     -9
_diffrn_reflns_limit_h_max     9
_diffrn_reflns_limit_k_min     -12
_diffrn_reflns_limit_k_max     12
_diffrn_reflns_limit_l_min     -13
_diffrn_reflns_limit_l_max     13
_diffrn_standards_number     0
_diffrn_standards_interval_count     ?
_diffrn_standards_interval_time     ?
_diffrn_standards_decay_%     ?
_refine_special_details
;
 Refinement of F^2^ against ALL reflections.  The weighted R-factor wR and
 goodness of fit S are based on F^2^, conventional R-factors R are based
 on F, with F set to zero for negative F^2^. The threshold expression of
 F^2^ > 2sigma(F^2^) is used only for calculating R-factors(gt) etc. and is
 not relevant to the choice of reflections for refinement.  R-factors based
 on F^2^ are statistically about twice as large as those based on F, and R-
 factors based on ALL data will be even larger.
;
_reflns_number_total     3082
_reflns_number_gt     2731
_reflns_threshold_expression     I>2\s(I)
_refine_ls_structure_factor_coef     Fsqd
_refine_ls_matrix_type     full
_refine_ls_R_factor_all     0.0296
_refine_ls_R_factor_gt     0.0244
_refine_ls_wR_factor_gt     0.0615
_refine_ls_wR_factor_ref     0.0636
_refine_ls_goodness_of_fit_ref     1.032
_refine_ls_restrained_S_all     1.032
_refine_ls_number_reflns     3082
_refine_ls_number_parameters     169
_refine_ls_number_restraints     0
_refine_ls_hydrogen_treatment     mixed
_refine_ls_weighting_scheme     calc
_refine_ls_weighting_details
         'calc w=1/[\s^2^(Fo^2^)+(0.0351P)^2^+0.1792P] where P=(Fo^2^+2Fc^2^)/3'
_atom_sites_solution_hydrogens     difmap
_atom_sites_solution_primary     direct
_atom_sites_solution_secondary     difmap
_refine_ls_shift/su_max     0.001
_refine_ls_shift/su_mean     0.000
_refine_diff_density_max     0.515
_refine_diff_density_min     -0.296
_refine_ls_extinction_method     none
_refine_ls_extinction_coef     ?
loop_
    _atom_type_symbol
    _atom_type_description
    _atom_type_scat_dispersion_real
    _atom_type_scat_dispersion_imag
    _atom_type_scat_source
    'C' 'C' 0.0033 0.0016
                         'International Tables Vol C Tables 4.2.6.8 and 6.1.1.4'
    'H' 'H' 0.0000 0.0000
                         'International Tables Vol C Tables 4.2.6.8 and 6.1.1.4'
    'O' 'O' 0.0106 0.0060
                         'International Tables Vol C Tables 4.2.6.8 and 6.1.1.4'
    'S' 'S' 0.1246 0.1234
                         'International Tables Vol C Tables 4.2.6.8 and 6.1.1.4'
    'Br' 'Br' -0.2901 2.4595
                         'International Tables Vol C Tables 4.2.6.8 and 6.1.1.4'
_computing_data_collection     '<i>APEX2</i> (Bruker, 2009)'
_computing_cell_refinement     '<i>SAINT</i> (Bruker, 2009)'
_computing_data_reduction     '<i>SAINT</i> (Bruker, 2009)'
_computing_structure_solution     '<i>SHELXS97</i> (Sheldrick, 2008)'
_computing_structure_refinement     '<i>SHELXL97</i> (Sheldrick, 2008)'
_computing_molecular_graphics
        '<i>ORTEP-3</i> (Farrugia, 1997) and <i>DIAMOND</i> (Brandenburg, 1998)'
_computing_publication_material     '<i>SHELXL97</i> (Sheldrick, 2008)'
loop_
    _atom_site_type_symbol
    _atom_site_label
    _atom_site_fract_x
    _atom_site_fract_y
    _atom_site_fract_z
    _atom_site_U_iso_or_equiv
    _atom_site_adp_type
    _atom_site_calc_flag
    _atom_site_refinement_flags
    _atom_site_occupancy
    _atom_site_symmetry_multiplicity
    _atom_site_disorder_assembly
    _atom_site_disorder_group
    Br Br1 0.19969(3) -0.066508(19) 0.14451(2) 0.03256(8) Uani d . 1 2 . .
    S S1 0.19347(6) 0.56388(5) 0.18733(4) 0.02002(10) Uani d . 1 2 . .
    O O1 0.71390(18) 0.55476(13) 0.17068(13) 0.0206(2) Uani d . 1 2 . .
    O O2 0.8525(2) 1.01742(15) 0.34019(17) 0.0322(3) Uani d . 1 2 . .
    H H2O 0.925(4) 1.059(3) 0.409(3) 0.050(9) Uiso d . 1 2 . .
    O O3 0.8861(2) 0.82564(14) 0.41728(14) 0.0290(3) Uani d . 1 2 . .
    C C1 0.4055(2) 0.52528(18) 0.18780(17) 0.0180(3) Uani d . 1 2 . .
    C C2 0.4198(2) 0.38295(18) 0.17355(17) 0.0176(3) Uani d . 1 2 . .
    C C3 0.2914(3) 0.24052(18) 0.16819(18) 0.0196(3) Uani d . 1 2 . .
    H H3 0.1627 0.2202 0.1749 0.024 Uiso calc R 1 2 . .
    C C4 0.3645(3) 0.13091(19) 0.15246(18) 0.0213(3) Uani d . 1 2 . .
    C C5 0.5565(3) 0.1574(2) 0.14170(19) 0.0227(4) Uani d . 1 2 . .
    H H5 0.5989 0.0799 0.1316 0.027 Uiso calc R 1 2 . .
    C C6 0.6840(3) 0.2986(2) 0.14606(19) 0.0223(4) Uani d . 1 2 . .
    H H6 0.8119 0.3185 0.1379 0.027 Uiso calc R 1 2 . .
    C C7 0.6116(2) 0.40805(18) 0.16307(17) 0.0190(3) Uani d . 1 2 . .
    C C8 0.5840(3) 0.62221(18) 0.18556(17) 0.0184(3) Uani d . 1 2 . .
    C C9 0.6588(3) 0.78314(18) 0.19365(18) 0.0207(3) Uani d . 1 2 . .
    H H9A 0.5471 0.8131 0.1809 0.025 Uiso calc R 1 2 . .
    H H9B 0.7170 0.8019 0.1172 0.025 Uiso calc R 1 2 . .
    C C10 0.8114(3) 0.87651(19) 0.32922(19) 0.0210(3) Uani d . 1 2 . .
    C C11 0.2061(3) 0.6058(2) 0.37390(19) 0.0252(4) Uani d . 1 2 . .
    H H11 0.0865 0.6237 0.3795 0.030 Uiso calc R 1 2 . .
    C C12 0.3829(3) 0.7457(2) 0.4566(2) 0.0377(5) Uani d . 1 2 . .
    H H12A 0.3768 0.7682 0.5511 0.056 Uiso calc R 1 2 . .
    H H12B 0.3803 0.8259 0.4144 0.056 Uiso calc R 1 2 . .
    H H12C 0.5038 0.7317 0.4565 0.056 Uiso calc R 1 2 . .
    C C13 0.1986(3) 0.4754(2) 0.4379(2) 0.0326(4) Uani d . 1 2 . .
    H H13A 0.3110 0.4516 0.4314 0.049 Uiso calc R 1 2 . .
    H H13B 0.0780 0.3916 0.3882 0.049 Uiso calc R 1 2 . .
    H H13C 0.2020 0.5004 0.5344 0.049 Uiso calc R 1 2 . .
loop_
    _atom_site_aniso_label
    _atom_site_aniso_U_11
    _atom_site_aniso_U_22
    _atom_site_aniso_U_33
    _atom_site_aniso_U_12
    _atom_site_aniso_U_13
    _atom_site_aniso_U_23
    Br1 0.03694(13) 0.01654(10) 0.04563(14) 0.00761(8) 0.01796(10) 0.00961(8)
    S1 0.0193(2) 0.0200(2) 0.0201(2) 0.00800(17) 0.00334(17) 0.00490(16)
    O1 0.0187(6) 0.0170(6) 0.0213(6) 0.0032(5) 0.0045(5) 0.0012(5)
    O2 0.0399(8) 0.0150(6) 0.0274(8) 0.0067(6) -0.0091(7) -0.0003(5)
    O3 0.0344(7) 0.0161(6) 0.0251(7) 0.0052(6) -0.0054(6) 0.0028(5)
    C1 0.0203(8) 0.0175(8) 0.0139(8) 0.0061(7) 0.0033(6) 0.0025(6)
    C2 0.0196(8) 0.0176(8) 0.0125(8) 0.0058(7) 0.0024(6) 0.0012(6)
    C3 0.0208(8) 0.0190(8) 0.0179(8) 0.0061(7) 0.0063(7) 0.0041(6)
    C4 0.0249(9) 0.0168(8) 0.0186(9) 0.0049(7) 0.0051(7) 0.0035(6)
    C5 0.0270(9) 0.0209(8) 0.0203(9) 0.0119(7) 0.0041(7) 0.0025(7)
    C6 0.0190(8) 0.0246(9) 0.0205(9) 0.0077(7) 0.0043(7) 0.0011(7)
    C7 0.0193(8) 0.0189(8) 0.0137(8) 0.0034(7) 0.0028(6) 0.0013(6)
    C8 0.0214(8) 0.0177(8) 0.0134(8) 0.0065(7) 0.0027(7) 0.0015(6)
    C9 0.0220(8) 0.0160(8) 0.0183(9) 0.0026(7) 0.0029(7) 0.0032(6)
    C10 0.0215(8) 0.0161(8) 0.0217(9) 0.0041(7) 0.0051(7) 0.0027(6)
    C11 0.0270(9) 0.0309(10) 0.0212(9) 0.0140(8) 0.0094(8) 0.0056(7)
    C12 0.0431(12) 0.0360(12) 0.0241(11) 0.0091(10) 0.0077(9) -0.0030(8)
    C13 0.0361(11) 0.0423(12) 0.0268(10) 0.0185(10) 0.0136(9) 0.0148(9)
_geom_special_details
;
 All esds (except the esd in the dihedral angle between two l.s. planes)
 are estimated using the full covariance matrix.  The cell esds are taken
 into account individually in the estimation of esds in distances, angles
 and torsion angles; correlations between esds in cell parameters are only
 used when they are defined by crystal symmetry.  An approximate (isotropic)
 treatment of cell esds is used for estimating esds involving l.s. planes.
;
loop_
    _geom_bond_atom_site_label_1
    _geom_bond_atom_site_label_2
    _geom_bond_site_symmetry_2
    _geom_bond_distance
    _geom_bond_publ_flag
    Br1 C4 . 1.8996(17) ?
    S1 C1 . 1.7533(17) ?
    S1 C11 . 1.8380(18) ?
    O1 C7 . 1.373(2) ?
    O1 C8 . 1.378(2) ?
    O2 C10 . 1.308(2) ?
    O2 H2O . 0.74(3) ?
    O3 C10 . 1.213(2) ?
    C1 C8 . 1.354(2) ?
    C1 C2 . 1.445(2) ?
    C2 C3 . 1.393(2) ?
    C2 C7 . 1.396(2) ?
    C3 C4 . 1.382(2) ?
    C3 H3 . 0.9300 ?
    C4 C5 . 1.396(3) ?
    C5 C6 . 1.383(3) ?
    C5 H5 . 0.9300 ?
    C6 C7 . 1.378(2) ?
    C6 H6 . 0.9300 ?
    C8 C9 . 1.484(2) ?
    C9 C10 . 1.504(2) ?
    C9 H9A . 0.9700 ?
    C9 H9B . 0.9700 ?
    C11 C12 . 1.515(3) ?
    C11 C13 . 1.519(3) ?
    C11 H11 . 0.9800 ?
    C12 H12A . 0.9600 ?
    C12 H12B . 0.9600 ?
    C12 H12C . 0.9600 ?
    C13 H13A . 0.9600 ?
    C13 H13B . 0.9600 ?
    C13 H13C . 0.9600 ?
loop_
    _geom_angle_atom_site_label_1
    _geom_angle_atom_site_label_2
    _geom_angle_atom_site_label_3
    _geom_angle_site_symmetry_1
    _geom_angle_site_symmetry_3
    _geom_angle
    _geom_angle_publ_flag
    C1 S1 C11 . . 103.26(8) ?
    C7 O1 C8 . . 105.80(12) ?
    C10 O2 H2O . . 108(2) ?
    C8 C1 C2 . . 106.08(14) ?
    C8 C1 S1 . . 125.91(13) ?
    C2 C1 S1 . . 127.62(13) ?
    C3 C2 C7 . . 119.53(15) ?
    C3 C2 C1 . . 134.93(15) ?
    C7 C2 C1 . . 105.53(14) ?
    C4 C3 C2 . . 116.75(15) ?
    C4 C3 H3 . . 121.6 ?
    C2 C3 H3 . . 121.6 ?
    C3 C4 C5 . . 123.14(16) ?
    C3 C4 Br1 . . 119.60(13) ?
    C5 C4 Br1 . . 117.26(13) ?
    C6 C5 C4 . . 120.26(16) ?
    C6 C5 H5 . . 119.9 ?
    C4 C5 H5 . . 119.9 ?
    C7 C6 C5 . . 116.58(16) ?
    C7 C6 H6 . . 121.7 ?
    C5 C6 H6 . . 121.7 ?
    O1 C7 C6 . . 125.78(15) ?
    O1 C7 C2 . . 110.49(14) ?
    C6 C7 C2 . . 123.73(16) ?
    C1 C8 O1 . . 112.10(14) ?
    C1 C8 C9 . . 131.51(16) ?
    O1 C8 C9 . . 116.38(14) ?
    C8 C9 C10 . . 114.05(14) ?
    C8 C9 H9A . . 108.7 ?
    C10 C9 H9A . . 108.7 ?
    C8 C9 H9B . . 108.7 ?
    C10 C9 H9B . . 108.7 ?
    H9A C9 H9B . . 107.6 ?
    O3 C10 O2 . . 124.59(17) ?
    O3 C10 C9 . . 123.37(16) ?
    O2 C10 C9 . . 112.04(15) ?
    C12 C11 C13 . . 112.01(17) ?
    C12 C11 S1 . . 112.33(13) ?
    C13 C11 S1 . . 111.88(13) ?
    C12 C11 H11 . . 106.7 ?
    C13 C11 H11 . . 106.7 ?
    S1 C11 H11 . . 106.7 ?
    C11 C12 H12A . . 109.5 ?
    C11 C12 H12B . . 109.5 ?
    H12A C12 H12B . . 109.5 ?
    C11 C12 H12C . . 109.5 ?
    H12A C12 H12C . . 109.5 ?
    H12B C12 H12C . . 109.5 ?
    C11 C13 H13A . . 109.5 ?
    C11 C13 H13B . . 109.5 ?
    H13A C13 H13B . . 109.5 ?
    C11 C13 H13C . . 109.5 ?
    H13A C13 H13C . . 109.5 ?
    H13B C13 H13C . . 109.5 ?
loop_
    _geom_torsion_atom_site_label_1
    _geom_torsion_atom_site_label_2
    _geom_torsion_atom_site_label_3
    _geom_torsion_atom_site_label_4
    _geom_torsion_site_symmetry_1
    _geom_torsion_site_symmetry_2
    _geom_torsion_site_symmetry_3
    _geom_torsion_site_symmetry_4
    _geom_torsion
    _geom_torsion_publ_flag
    C11 S1 C1 C8 . . . . -95.71(16) ?
    C11 S1 C1 C2 . . . . 92.46(16) ?
    C8 C1 C2 C3 . . . . -179.91(18) ?
    S1 C1 C2 C3 . . . . -6.8(3) ?
    C8 C1 C2 C7 . . . . -0.27(18) ?
    S1 C1 C2 C7 . . . . 172.85(13) ?
    C7 C2 C3 C4 . . . . 0.0(2) ?
    C1 C2 C3 C4 . . . . 179.61(18) ?
    C2 C3 C4 C5 . . . . -0.2(3) ?
    C2 C3 C4 Br1 . . . . 179.88(12) ?
    C3 C4 C5 C6 . . . . -0.2(3) ?
    Br1 C4 C5 C6 . . . . 179.71(13) ?
    C4 C5 C6 C7 . . . . 0.8(3) ?
    C8 O1 C7 C6 . . . . 179.14(17) ?
    C8 O1 C7 C2 . . . . -0.24(17) ?
    C5 C6 C7 O1 . . . . 179.67(16) ?
    C5 C6 C7 C2 . . . . -1.0(3) ?
    C3 C2 C7 O1 . . . . -179.98(14) ?
    C1 C2 C7 O1 . . . . 0.32(18) ?
    C3 C2 C7 C6 . . . . 0.6(3) ?
    C1 C2 C7 C6 . . . . -179.08(16) ?
    C2 C1 C8 O1 . . . . 0.13(19) ?
    S1 C1 C8 O1 . . . . -173.14(12) ?
    C2 C1 C8 C9 . . . . 178.91(17) ?
    S1 C1 C8 C9 . . . . 5.6(3) ?
    C7 O1 C8 C1 . . . . 0.06(18) ?
    C7 O1 C8 C9 . . . . -178.91(14) ?
    C1 C8 C9 C10 . . . . 109.0(2) ?
    O1 C8 C9 C10 . . . . -72.23(19) ?
    C8 C9 C10 O3 . . . . 8.9(3) ?
    C8 C9 C10 O2 . . . . -170.96(15) ?
    C1 S1 C11 C12 . . . . 66.06(16) ?
    C1 S1 C11 C13 . . . . -60.93(15) ?
loop_
    _geom_hbond_atom_site_label_D
    _geom_hbond_atom_site_label_H
    _geom_hbond_atom_site_label_A
    _geom_hbond_site_symmetry_A
    _geom_hbond_distance_DH
    _geom_hbond_distance_HA
    _geom_hbond_distance_DA
    _geom_hbond_angle_DHA
    O2 H2O O3 2_776 0.74(3) 1.90(3) 2.640(2) 177(3)
    C9 H9B Cg2 2_665 0.97 2.717(2) 3.376(2) 125.6
_iucr_refine_instructions_details
;
TITL 1130 IN P-1
CELL  0.71073  7.46890  9.94490 10.06530 98.41500 102.14600 110.34100
ZERR 2  0.00030  0.00040  0.00040  0.00200  0.00200  0.00200
LATT 1
SFAC C H O S BR
UNIT 26 26 6 2 2
TEMP 23
SIZE 0.10 0.17 0.24
L.S. 15
ACTA
CONF
BOND $H
BOND
FMAP 2
PLAN 20
EQIV $1  -X+2, -Y+2, -Z+1
HTAB O2 O3_$1
HTAB
MPLA 9 C1 C2 C3 C4 C5 C6 C7 O1 C9
WGHT    0.034900    0.179500
FVAR       0.22567
MOLE   1
BR1   5    0.199686   -0.066508    0.144514    11.00000    0.03694    0.01654 =
         0.04564    0.00961    0.01796    0.00761
S1    4    0.193475    0.563884    0.187334    11.00000    0.01925    0.01995 =
         0.02010    0.00490    0.00334    0.00800
O1    3    0.713900    0.554761    0.170679    11.00000    0.01871    0.01699 =
         0.02129    0.00116    0.00449    0.00317
O2    3    0.852488    1.017425    0.340196    11.00000    0.03990    0.01500 =
         0.02739   -0.00034   -0.00910    0.00669
H2O   2    0.924768    1.058695    0.408799    11.00000    0.05001
O3    3    0.886093    0.825645    0.417283    11.00000    0.03439    0.01610 =
         0.02510    0.00280   -0.00545    0.00519
C1    1    0.405456    0.525279    0.187804    11.00000    0.02031    0.01748 =
         0.01388    0.00248    0.00330    0.00607
C2    1    0.419815    0.382948    0.173553    11.00000    0.01963    0.01756 =
         0.01248    0.00116    0.00239    0.00576
C3    1    0.291360    0.240518    0.168189    11.00000    0.02085    0.01905 =
         0.01785    0.00409    0.00629    0.00609
AFIX  43
H3    2    0.162695    0.220166    0.174862    11.00000   -1.20000
AFIX   0
C4    1    0.364462    0.130910    0.152464    11.00000    0.02487    0.01683 =
         0.01859    0.00351    0.00509    0.00494
C5    1    0.556473    0.157443    0.141705    11.00000    0.02701    0.02087 =
         0.02028    0.00247    0.00412    0.01193
AFIX  43
H5    2    0.598853    0.079937    0.131567    11.00000   -1.20000
AFIX   0
C6    1    0.683952    0.298555    0.146063    11.00000    0.01901    0.02460 =
         0.02054    0.00110    0.00434    0.00775
AFIX  43
H6    2    0.811889    0.318529    0.137938    11.00000   -1.20000
AFIX   0
C7    1    0.611639    0.408046    0.163066    11.00000    0.01928    0.01895 =
         0.01365    0.00128    0.00276    0.00344
C8    1    0.583961    0.622213    0.185558    11.00000    0.02136    0.01766 =
         0.01344    0.00146    0.00274    0.00649
C9    1    0.658850    0.783141    0.193651    11.00000    0.02204    0.01603 =
         0.01833    0.00323    0.00288    0.00262
AFIX  23
H9A   2    0.547141    0.813148    0.180948    11.00000   -1.20000
H9B   2    0.716968    0.801932    0.117246    11.00000   -1.20000
AFIX   0
C10   1    0.811359    0.876508    0.329220    11.00000    0.02154    0.01607 =
         0.02167    0.00273    0.00513    0.00411
C11   1    0.206051    0.605762    0.373902    11.00000    0.02702    0.03090 =
         0.02117    0.00560    0.00940    0.01400
AFIX  13
H11   2    0.086527    0.623663    0.379473    11.00000   -1.20000
AFIX   0
C12   1    0.382927    0.745710    0.456575    11.00000    0.04314    0.03602 =
         0.02407   -0.00304    0.00769    0.00910
AFIX 137
H12A  2    0.376749    0.768246    0.551142    11.00000   -1.50000
H12B  2    0.380340    0.825852    0.414444    11.00000   -1.50000
H12C  2    0.503781    0.731719    0.456531    11.00000   -1.50000
AFIX   0
C13   1    0.198577    0.475355    0.437875    11.00000    0.03606    0.04225 =
         0.02684    0.01485    0.01363    0.01846
AFIX 137
H13A  2    0.311035    0.451644    0.431392    11.00000   -1.50000
H13B  2    0.078020    0.391610    0.388226    11.00000   -1.50000
H13C  2    0.201954    0.500419    0.534426    11.00000   -1.50000
HKLF 4
REM  1130 IN P-1
REM R1 =  0.0244 for   2731 Fo > 4sig(Fo)  and  0.0296 for all   3082 data
REM    169 parameters refined using      0 restraints
END
WGHT      0.0349      0.1795
REM Highest difference peak  0.515,  deepest hole -0.296,  1-sigma level  0.062
Q1    1   0.2245 -0.0220  0.2351  11.00000  0.05    0.51
Q2    1   0.2161  0.6001  0.2857  11.00000  0.05    0.35
Q3    1   0.4972  0.3867  0.1375  11.00000  0.05    0.35
Q4    1   0.3071  0.5400  0.1861  11.00000  0.05    0.34
Q5    1   0.1627 -0.1236  0.0400  11.00000  0.05    0.34
Q6    1   0.3978  0.4430  0.1714  11.00000  0.05    0.31
Q7    1   0.7262  0.8251  0.2641  11.00000  0.05    0.30
Q8    1   0.3589  0.3166  0.1794  11.00000  0.05    0.29
Q9    1   0.1121 -0.0381  0.1080  11.00000  0.05    0.29
Q10   1   0.3110 -0.0961  0.1517  11.00000  0.05    0.28
Q11   1   0.3049  0.1803  0.1252  11.00000  0.05    0.27
Q12   1   0.4807  0.5777  0.1942  11.00000  0.05    0.26
Q13   1   0.6195  0.7001  0.1795  11.00000  0.05    0.26
Q14   1   0.6662  0.3606  0.1710  11.00000  0.05    0.24
Q15   1   0.1169  0.5907  0.1520  11.00000  0.05    0.23
Q16   1   0.6442  0.5873  0.1739  11.00000  0.05    0.23
Q17   1   0.6323  0.2368  0.1808  11.00000  0.05    0.22
Q18   1   0.3570  0.5168  0.1314  11.00000  0.05    0.22
Q19   1   0.4673  0.1557  0.1571  11.00000  0.05    0.21
Q20   1   0.1038  0.4811  0.1219  11.00000  0.05    0.20
;
