# Supplementary material for: 2-(5-Bromo-3-isopropyl­sulfanyl-1-benzofuran-2-yl)acetic acid
Source: Acta Crystallogr Sect E Struct Rep Online. 2011 Dec 10;68(Pt 1):o58. doi: 10.1107/S1600536811052160 (PMC3254414; doi:10.1107/S1600536811052160)
Supplement: Supplementary file 2 [file e-68-00o58-Isup2.hkl]

# 
# h,k,l, Fc-squared, Fo-squared, sigma(Fo-squared) and status flag 
# 
data_I
_shelx_title ' 1130 IN P-1' 
_shelx_refln_list_code          4 
_shelx_F_calc_maximum      142.57 
_exptl_crystal_F_000       332.00 
_reflns_d_resolution_high  0.7667 
 
loop_ 
 _symmetry_equiv_pos_as_xyz 
 'x, y, z' 
 '-x, -y, -z' 
 
_cell_length_a     7.4689 
_cell_length_b     9.9449 
_cell_length_c    10.0653 
_cell_angle_alpha  98.415 
_cell_angle_beta  102.146 
_cell_angle_gamma 110.341 
 
_shelx_F_squared_multiplier     1.000 
 
loop_ 
 _refln_index_h 
 _refln_index_k 
 _refln_index_l 
 _refln_F_squared_calc 
 _refln_F_squared_meas 
 _refln_F_squared_sigma 
 _refln_observed_status 
   1   0   0      334.37      352.67      3.89 o 
   2   0   0     8737.40     8797.61     92.18 o 
   3   0   0     2707.05     2649.31     28.63 o 
   4   0   0      126.34      144.23      2.94 o 
   5   0   0     2547.74     2587.81     33.55 o 
   6   0   0      106.01      123.04      5.13 o 
   7   0   0      152.25      171.20      6.68 o 
   8   0   0      453.43      445.07     21.99 o 
  -9   1   0      104.26      109.00      9.95 o 
  -8   1   0       40.08       38.44      5.80 o 
  -7   1   0      318.31      315.96     12.08 o 
  -6   1   0       45.42       43.85      4.17 o 
  -5   1   0       30.87       34.73      2.05 o 
  -4   1   0      750.19      760.71      8.92 o 
  -3   1   0      355.94      334.35      5.05 o 
  -2   1   0      661.83      681.59     12.84 o 
  -1   1   0      635.03      676.30     15.37 o 
   0   1   0       32.80       38.82      0.98 o 
   1   1   0     2544.58     2780.06     37.49 o 
   2   1   0        8.93       13.05      0.96 o 
   3   1   0     1859.23     1915.80     22.91 o 
   4   1   0      621.32      612.27      9.12 o 
   5   1   0       48.25       53.23      6.02 o 
   6   1   0      640.14      630.83     19.87 o 
   7   1   0        4.72        8.54      3.59 o 
   8   1   0       13.91       17.47      5.84 o 
  -9   2   0        1.69       -0.05      5.40 o 
  -8   2   0      207.27      200.85      9.66 o 
  -7   2   0      178.52      165.74      7.93 o 
  -6   2   0       53.19       53.16      2.83 o 
  -5   2   0      571.29      565.06      8.63 o 
  -4   2   0     1147.58     1183.50     16.63 o 
  -3   2   0     2607.62     2749.46     38.52 o 
  -2   2   0     2219.32     2187.30     30.44 o 
  -1   2   0     1257.78     1265.49     15.70 o 
   0   2   0     3490.00     3628.23     53.95 o 
   1   2   0     1299.11     1354.26     17.05 o 
   2   2   0     1723.93     1840.91     25.26 o 
   3   2   0     3014.85     3091.47     42.00 o 
   4   2   0       52.77       50.73      2.94 o 
   5   2   0     2220.50     2200.74     39.70 o 
   6   2   0       13.75       13.65      3.33 o 
   7   2   0       50.38       57.22      5.53 o 
   8   2   0       41.52       47.72      6.16 o 
  -9   3   0      157.31      152.17      9.27 o 
  -8   3   0      122.82      134.76      8.12 o 
  -7   3   0      275.72      288.02     13.66 o 
  -6   3   0      921.29      899.03     12.99 o 
  -5   3   0      122.48      120.07      3.63 o 
  -4   3   0     2845.74     2755.26     39.17 o 
  -3   3   0      743.40      773.54     10.83 o 
  -2   3   0     3430.92     3478.27     42.09 o 
  -1   3   0     3297.75     3414.00     41.98 o 
   0   3   0      328.74      367.13      6.59 o 
   1   3   0     4546.85     4762.22     70.99 o 
   2   3   0     1760.63     1837.66     42.94 o 
   3   3   0     1086.30     1124.75     16.53 o 
   4   3   0     1141.16     1136.61     21.80 o 
   5   3   0        0.70       -0.49      2.39 o 
   6   3   0      554.02      537.86     12.88 o 
   7   3   0      149.48      154.54     10.27 o 
  -9   4   0        1.52       -5.20      5.20 o 
  -8   4   0       70.06       66.39      5.37 o 
  -7   4   0        3.59       -1.13      2.72 o 
  -6   4   0       37.83       41.05      2.92 o 
  -5   4   0      142.96      140.63      4.74 o 
  -4   4   0       18.61       16.40      1.66 o 
  -3   4   0     1346.93     1425.45     18.78 o 
  -2   4   0     1379.97     1519.37     20.62 o 
  -1   4   0     2888.46     2983.23     45.17 o 
   0   4   0       54.81       75.76      3.66 o 
   1   4   0     3051.75     3338.87     54.31 o 
   2   4   0      144.85      144.65      3.56 o 
   3   4   0       85.57       81.49      8.74 o 
   4   4   0       12.13       11.52      3.80 o 
   5   4   0      202.59      185.61      9.39 o 
   6   4   0       29.80       30.48      5.79 o 
   7   4   0       46.27       43.94      8.35 o 
  -9   5   0      162.31      145.21      7.57 o 
  -8   5   0      141.25      170.64      6.47 o 
  -7   5   0        2.50        6.66      2.68 o 
  -6   5   0     2011.64     2098.55     27.51 o 
  -5   5   0       12.83       11.02      2.10 o 
  -4   5   0     1627.25     1742.14     23.09 o 
  -3   5   0       42.14       30.94      1.60 o 
  -2   5   0      361.68      354.43      9.41 o 
  -1   5   0     3531.39     3721.36     56.38 o 
   0   5   0       40.26       63.65      4.45 o 
   1   5   0     1925.34     1928.72     53.41 o 
   2   5   0     1667.44     1634.28     36.66 o 
   3   5   0        0.68        3.63      4.22 o 
   4   5   0     2076.56     2019.23     45.82 o 
   5   5   0      159.98      162.95     15.12 o 
   6   5   0      352.18      337.47     14.49 o 
  -9   6   0        0.36        8.68      5.41 o 
  -8   6   0      373.41      388.28      9.56 o 
  -7   6   0      210.96      227.81      7.04 o 
  -6   6   0      475.08      504.20      8.86 o 
  -5   6   0      987.39      985.12     15.47 o 
  -4   6   0       19.25       18.29      2.00 o 
  -3   6   0     1781.13     1714.62     20.43 o 
  -2   6   0      253.31      233.36      5.20 o 
  -1   6   0      510.83      510.88     14.40 o 
   0   6   0     1663.01     1661.88     40.10 o 
   1   6   0      164.59      166.92      4.91 o 
   2   6   0     2597.63     2533.09     78.35 o 
   3   6   0        6.42        9.85      4.02 o 
   4   6   0      269.56      264.16     18.07 o 
   5   6   0      466.15      484.92     17.29 o 
   6   6   0        2.68        5.11      9.43 o 
  -9   7   0        7.55        4.57      4.07 o 
  -8   7   0        2.64        2.87      3.49 o 
  -7   7   0        3.18        2.67      2.97 o 
  -6   7   0        2.47       -1.23      2.82 o 
  -5   7   0      360.83      352.09      8.23 o 
  -4   7   0       54.90       61.54      3.55 o 
  -3   7   0      188.68      189.10      5.68 o 
  -2   7   0      252.04      238.30      6.28 o 
  -1   7   0      317.63      300.60      8.53 o 
   0   7   0      161.55      147.88      5.79 o 
   1   7   0       51.15       50.37      5.31 o 
   2   7   0       92.34       96.58      7.13 o 
   3   7   0       76.60       66.63     17.57 o 
   4   7   0      234.43      227.58     11.80 o 
   5   7   0       75.44       81.85      8.82 o 
  -9   8   0       21.44       13.42      4.99 o 
  -8   8   0      261.62      273.90      9.55 o 
  -7   8   0      126.68      146.44      6.67 o 
  -6   8   0       95.28       93.94      5.05 o 
  -5   8   0      260.35      265.58      6.92 o 
  -4   8   0      391.62      362.02      8.75 o 
  -3   8   0     1099.80     1042.83     18.27 o 
  -2   8   0     1695.35     1637.19     26.70 o 
  -1   8   0      739.88      694.42     15.58 o 
   0   8   0      925.61      948.79     17.06 o 
   1   8   0      137.79      149.95      8.47 o 
   2   8   0      470.35      492.27     16.57 o 
   3   8   0      341.11      345.73     18.95 o 
   4   8   0       39.63       46.15      7.32 o 
  -8   9   0        5.40        4.88      4.40 o 
  -7   9   0      240.52      233.06      8.10 o 
  -6   9   0      713.94      685.83     13.93 o 
  -5   9   0      296.27      272.97      8.15 o 
  -4   9   0      323.29      338.16     14.32 o 
  -3   9   0        7.83       13.51      3.07 o 
  -2   9   0       76.62       82.33      5.22 o 
  -1   9   0      580.98      574.46     12.53 o 
   0   9   0      231.03      227.12     10.90 o 
   1   9   0      464.61      448.90     16.02 o 
   2   9   0       23.54       30.97      6.51 o 
   3   9   0      414.45      425.08     24.64 o 
  -8  10   0        4.67       -0.56      5.39 o 
  -7  10   0      122.65      127.60      8.08 o 
  -6  10   0       82.14      101.70      7.15 o 
  -5  10   0      106.66      117.62      5.45 o 
  -4  10   0      241.00      240.21      7.20 o 
  -3  10   0        2.89        0.52      2.92 o 
  -2  10   0      207.05      202.57      6.55 o 
  -1  10   0      124.27      124.09      6.15 o 
   0  10   0      257.42      252.29     12.41 o 
   1  10   0      282.70      279.90     13.51 o 
   2  10   0      121.31      124.19     10.55 o 
  -7  11   0      366.66      404.65     13.90 o 
  -6  11   0      480.26      513.40     15.53 o 
  -5  11   0        7.16       11.25      4.61 o 
  -4  11   0     1134.17     1137.08     19.25 o 
  -3  11   0      211.83      189.58      6.78 o 
  -2  11   0      218.21      220.07      7.39 o 
  -1  11   0      755.40      723.87     22.48 o 
   0  11   0        2.03        7.42      6.59 o 
   1  11   0      299.14      308.27     15.81 o 
  -6  12   0       39.01       48.01      6.84 o 
  -5  12   0       44.04       50.54      5.79 o 
  -4  12   0       52.10       44.97      4.74 o 
  -3  12   0      207.19      209.94      7.69 o 
  -2  12   0        5.01        0.79      4.96 o 
  -1  12   0      253.99      237.82     13.39 o 
   0 -12   1       34.23       22.58     10.80 o 
   1 -12   1       68.25       59.34      8.64 o 
   2 -12   1       61.81       66.08      6.12 o 
   3 -12   1       99.74      103.07      6.70 o 
   4 -12   1        2.91        1.67      3.82 o 
   5 -12   1      197.28      205.45      7.79 o 
   6 -12   1       28.41       31.41      6.29 o 
  -1 -11   1       26.08       22.97      7.36 o 
   0 -11   1      299.18      298.42     14.45 o 
   1 -11   1      762.30      739.80     27.39 o 
   2 -11   1       56.79       53.61      4.79 o 
   3 -11   1      713.06      711.53     15.23 o 
   4 -11   1       41.79       44.16      4.75 o 
   5 -11   1      360.41      330.09     10.02 o 
   6 -11   1      190.74      214.85     10.01 o 
   7 -11   1       33.73       47.10      6.70 o 
  -2 -10   1       75.16       79.53     10.31 o 
  -1 -10   1      870.40      878.53     37.51 o 
   0 -10   1       15.26       27.78      6.09 o 
   1 -10   1      872.61      852.04     25.64 o 
   2 -10   1      382.18      359.01     11.11 o 
   3 -10   1       60.52       59.52      4.47 o 
   4 -10   1      660.34      658.61     13.95 o 
   5 -10   1       92.16       94.32      5.98 o 
   6 -10   1      103.44       99.46      5.90 o 
   7 -10   1      106.19      104.86      7.28 o 
   8 -10   1        5.87        3.20      4.57 o 
  -3  -9   1       34.16       32.65      7.14 o 
  -2  -9   1      283.83      275.95     12.84 o 
  -1  -9   1      326.86      294.68     12.61 o 
   0  -9   1      104.35      118.59      6.62 o 
   1  -9   1     1635.56     1540.57     30.21 o 
   2  -9   1        5.69        5.50      2.78 o 
   3  -9   1      456.64      446.47     10.37 o 
   4  -9   1      125.96      136.34      5.70 o 
   5  -9   1       57.66       62.58      4.01 o 
   6  -9   1      370.33      344.16     10.94 o 
   7  -9   1        5.04        6.62      4.03 o 
   8  -9   1       20.72       23.70      5.12 o 
  -4  -8   1      413.59      408.49     16.17 o 
  -3  -8   1      952.04      908.84     25.67 o 
  -2  -8   1      129.31      119.29      7.91 o 
  -1  -8   1     1606.07     1656.36    106.33 o 
   0  -8   1       91.78      101.78      5.28 o 
   1  -8   1      191.15      189.75      7.23 o 
   2  -8   1     3778.85     3671.38     55.46 o 
   3  -8   1        0.57        0.96      1.78 o 
   4  -8   1     4159.19     3980.37     54.08 o 
   5  -8   1      410.29      432.87      9.79 o 
   6  -8   1      563.07      575.04     12.26 o 
   7  -8   1      826.32      861.20     17.51 o 
   8  -8   1        1.19        0.99      3.72 o 
   9  -8   1      173.22      193.82     13.30 o 
  -5  -7   1      165.53      166.77     17.18 o 
  -4  -7   1       11.94       12.56      5.14 o 
  -3  -7   1      422.40      438.48     16.10 o 
  -2  -7   1       41.80       49.47      5.61 o 
  -1  -7   1      192.39      205.74     11.77 o 
   0  -7   1      874.20      873.80     17.96 o 
   1  -7   1       19.08       26.19      5.20 o 
   2  -7   1      915.06      924.04     12.75 o 
   3  -7   1        1.53        2.18      1.57 o 
   4  -7   1       57.25       55.88      3.01 o 
   5  -7   1      113.52      117.84      4.29 o 
   6  -7   1        5.62        6.02      2.52 o 
   7  -7   1       34.71       37.38      4.21 o 
   8  -7   1       45.22       47.36      4.57 o 
   9  -7   1       11.19       15.04      5.02 o 
  -6  -6   1      116.68      124.21     14.63 o 
  -5  -6   1       89.31       88.99      8.74 o 
  -4  -6   1      354.99      365.47     13.54 o 
  -3  -6   1      604.31      634.26     18.26 o 
  -2  -6   1       11.30       10.14      3.68 o 
  -1  -6   1     2248.81     2194.78     39.37 o 
   0  -6   1     1489.87     1452.66     23.60 o 
   1  -6   1      603.37      597.91      8.72 o 
   2  -6   1     3549.88     3656.10     41.81 o 
   3  -6   1       96.97       97.61      3.11 o 
   4  -6   1     1268.44     1215.20     18.34 o 
   5  -6   1      290.79      286.04      6.54 o 
   6  -6   1        0.00       -1.83      2.20 o 
   7  -6   1     1066.54     1079.46     18.21 o 
   8  -6   1        1.06        1.24      3.56 o 
   9  -6   1      424.99      445.45     12.69 o 
  -6  -5   1        8.64        5.48      5.39 o 
  -5  -5   1      363.67      357.26     13.37 o 
  -4  -5   1      409.43      418.45     10.07 o 
  -3  -5   1       68.80       64.15      4.06 o 
  -2  -5   1     2273.42     2293.35     29.13 o 
  -1  -5   1       84.06       95.32      3.62 o 
   0  -5   1     3815.46     3886.87     51.12 o 
   1  -5   1      186.44      170.79      3.86 o 
   2  -5   1      730.98      753.53     10.42 o 
   3  -5   1     3415.47     3400.61     39.36 o 
   4  -5   1      125.84      136.18      3.86 o 
   5  -5   1     1212.22     1192.06     17.04 o 
   6  -5   1      787.83      797.80     15.81 o 
   7  -5   1       18.46       15.30      3.29 o 
   8  -5   1      361.32      385.68      9.81 o 
   9  -5   1       39.46       24.70      6.36 o 
  -7  -4   1       79.67       76.62      5.09 o 
  -6  -4   1       75.11       81.78      5.35 o 
  -5  -4   1      244.15      229.56      7.50 o 
  -4  -4   1      113.10      113.27      4.85 o 
  -3  -4   1        6.06        5.84      1.95 o 
  -2  -4   1       45.42       59.62      2.18 o 
  -1  -4   1      611.88      730.29     16.73 o 
   0  -4   1      210.28      217.91      3.77 o 
   1  -4   1       58.23       58.89      2.01 o 
   2  -4   1       59.76       47.02      1.98 o 
   3  -4   1     1832.77     1897.36     24.58 o 
   4  -4   1      130.14      154.23      4.55 o 
   5  -4   1     1523.03     1496.39     23.21 o 
   6  -4   1        9.81        6.46      2.33 o 
   7  -4   1       14.51       13.21      3.15 o 
   8  -4   1       21.46       18.98      4.49 o 
   9  -4   1       31.53       34.12      6.53 o 
  -7  -3   1      196.43      215.54      8.27 o 
  -6  -3   1       56.08       52.60      4.40 o 
  -5  -3   1      315.39      300.89     11.05 o 
  -4  -3   1     2047.52     2066.65     32.79 o 
  -3  -3   1       75.95       65.94      3.01 o 
  -2  -3   1     4446.01     4845.78    109.47 o 
  -1  -3   1      791.30      830.12     15.21 o 
   0  -3   1     3353.69     3489.08     46.46 o 
   1  -3   1     3524.35     3577.11     40.38 o 
   2  -3   1     1202.15     1219.54     15.92 o 
   3  -3   1     3150.11     3193.18     44.66 o 
   4  -3   1       17.21       10.14      1.96 o 
   5  -3   1      831.08      784.43     15.14 o 
   6  -3   1      798.75      775.11     17.76 o 
   7  -3   1        6.13        2.27      3.98 o 
   8  -3   1      687.11      665.87     17.85 o 
   9  -3   1       66.80       54.58      7.22 o 
  -8  -2   1      127.71      127.91      9.00 o 
  -7  -2   1      154.43      154.99      7.09 o 
  -6  -2   1      353.74      365.95      9.21 o 
  -5  -2   1      106.84      102.22      4.42 o 
  -4  -2   1     2232.73     2261.86     32.06 o 
  -3  -2   1      266.74      258.65      5.22 o 
  -2  -2   1     1723.40     1865.25     23.63 o 
  -1  -2   1     2630.39     2927.18     45.84 o 
   0  -2   1      116.61      143.27      3.02 o 
   1  -2   1     7416.70     6954.41     84.38 o 
   2  -2   1      933.42      977.09     14.36 o 
   3  -2   1      264.07      243.11      5.02 o 
   4  -2   1     2590.36     2662.92     34.92 o 
   5  -2   1       10.82        6.58      1.79 o 
   6  -2   1      877.63      919.80     14.71 o 
   7  -2   1      199.49      183.32     11.76 o 
   8  -2   1      133.14      128.83      7.97 o 
   9  -2   1      116.26      122.71      9.44 o 
  -8  -1   1       18.42       22.63      6.23 o 
  -7  -1   1        4.20        4.43      3.21 o 
  -6  -1   1       61.59       61.47      6.72 o 
  -5  -1   1        7.97        4.82      2.17 o 
  -4  -1   1       14.82       18.74      1.33 o 
  -3  -1   1      364.11      354.99      4.70 o 
  -2  -1   1      324.90      358.13      5.31 o 
  -1  -1   1       36.57       41.59      1.38 o 
   0  -1   1      264.64      297.93      4.46 o 
   1  -1   1     1013.15     1139.43     16.82 o 
   2  -1   1      263.08      283.09      4.91 o 
   3  -1   1     1240.17     1281.80     17.28 o 
   4  -1   1      243.78      222.39      4.69 o 
   5  -1   1       19.09       20.18      2.04 o 
   6  -1   1       55.71       51.50      4.10 o 
   7  -1   1       19.10       15.63      3.93 o 
   8  -1   1       35.79       39.32      6.84 o 
  -8   0   1      358.10      336.97     12.17 o 
  -7   0   1       44.74       48.80      6.46 o 
  -6   0   1     1455.13     1457.18     24.56 o 
  -5   0   1      497.72      504.44      8.58 o 
  -4   0   1     1182.88     1223.75     14.99 o 
  -3   0   1     1317.28     1285.46     14.35 o 
  -2   0   1       70.90       72.00      1.46 o 
  -1   0   1      228.07      244.10      2.90 o 
   0   0   1     2182.05     2249.24     50.72 o 
   1   0   1     5353.10     5569.78     64.30 o 
   2   0   1     3676.85     3699.89     45.54 o 
   3   0   1      897.10      935.07     12.16 o 
   4   0   1     2957.14     2860.57     33.96 o 
   5   0   1      241.79      230.93      8.09 o 
   6   0   1      779.98      753.89     13.49 o 
   7   0   1      169.75      173.91     13.45 o 
   8   0   1        9.32       10.62      5.67 o 
  -9   1   1      112.42      103.78      8.31 o 
  -8   1   1       61.30       66.56      9.49 o 
  -7   1   1      903.16      885.70     20.51 o 
  -6   1   1      198.07      199.03      6.02 o 
  -5   1   1     1497.12     1483.02     18.61 o 
  -4   1   1     1385.89     1545.48     17.41 o 
  -3   1   1     4011.21     4160.04     41.98 o 
  -2   1   1    10285.74     9661.76    109.44 o 
  -1   1   1      971.00      979.15     14.48 o 
   0   1   1     1928.91     1876.94     27.24 o 
   1   1   1      994.86     1021.30     13.09 o 
   2   1   1       17.40       19.77      0.74 o 
   3   1   1      520.61      518.14      7.05 o 
   4   1   1        6.57        7.46      1.72 o 
   5   1   1      525.06      533.90     10.96 o 
   6   1   1       40.93       40.92      3.86 o 
   7   1   1      145.72      157.87      9.67 o 
   8   1   1       82.53       84.29      7.02 o 
  -9   2   1       19.96       16.17      6.07 o 
  -8   2   1      154.00      160.77      8.46 o 
  -7   2   1       18.35       23.03      4.63 o 
  -6   2   1      534.71      525.96      8.49 o 
  -5   2   1      326.21      307.15      7.66 o 
  -4   2   1      220.48      245.11      5.86 o 
  -3   2   1      997.20      926.36     12.61 o 
  -2   2   1      863.69      865.60     12.23 o 
  -1   2   1      793.12      836.59     10.70 o 
   0   2   1     1473.51     1513.22     20.26 o 
   1   2   1        0.80        2.11      0.47 o 
   2   2   1      231.70      191.02      4.72 o 
   3   2   1      281.49      298.31      5.07 o 
   4   2   1      107.37      102.86      3.22 o 
   5   2   1      712.76      669.22     14.39 o 
   6   2   1      225.77      217.19      7.28 o 
   7   2   1      273.59      277.63     17.67 o 
  -9   3   1       84.13       86.07      7.82 o 
  -8   3   1      553.10      519.12     15.09 o 
  -7   3   1      457.49      471.41      8.99 o 
  -6   3   1      140.34      125.66      4.27 o 
  -5   3   1     2268.14     2272.99     27.87 o 
  -4   3   1     2970.65     2920.73     36.99 o 
  -3   3   1     2450.83     2522.43     31.03 o 
  -2   3   1     6928.27     6740.03    105.28 o 
  -1   3   1        2.60        9.39      1.98 o 
   0   3   1     5503.22     5771.56     75.43 o 
   1   3   1     4117.45     4329.38     57.09 o 
   2   3   1     2391.92     2578.06     45.57 o 
   3   3   1     1991.42     1940.36     50.37 o 
   4   3   1        1.94        6.22      3.21 o 
   5   3   1      207.41      213.25      9.75 o 
   6   3   1      478.32      487.29     16.43 o 
   7   3   1       20.72       22.13      6.19 o 
  -9   4   1       16.41        6.36      5.69 o 
  -8   4   1       52.32       56.46      5.52 o 
  -7   4   1      372.04      371.97      7.95 o 
  -6   4   1      179.90      199.78      5.37 o 
  -5   4   1      238.07      246.21      5.20 o 
  -4   4   1      434.12      403.79      6.57 o 
  -3   4   1      296.07      312.03      4.70 o 
  -2   4   1      331.07      308.13      5.04 o 
  -1   4   1      133.37      129.17      3.12 o 
   0   4   1      204.24      239.92      4.56 o 
   1   4   1     1170.55     1244.98     19.79 o 
   2   4   1        0.41        0.41      1.75 o 
   3   4   1      988.80      956.05     31.52 o 
   4   4   1       66.72       61.16      5.62 o 
   5   4   1        5.73        4.39      4.50 o 
   6   4   1       28.21       27.58      5.75 o 
  -9   5   1       25.95       22.37      5.07 o 
  -8   5   1       51.47       50.89      4.37 o 
  -7   5   1      215.19      229.11      6.35 o 
  -6   5   1      608.46      579.91     11.97 o 
  -5   5   1     1316.53     1328.64     17.92 o 
  -4   5   1     2472.85     2417.81     33.19 o 
  -3   5   1       17.80       30.41      1.85 o 
  -2   5   1     1156.61     1018.08     15.19 o 
  -1   5   1     2385.81     2482.18     33.90 o 
   0   5   1      971.88     1051.16     20.03 o 
   1   5   1      421.83      396.74     10.07 o 
   2   5   1       41.74       46.75      4.71 o 
   3   5   1      212.27      216.42      9.65 o 
   4   5   1      241.65      247.01     11.11 o 
   5   5   1      215.42      204.13     11.02 o 
   6   5   1      304.48      320.87     15.41 o 
  -9   6   1      244.29      262.15      8.93 o 
  -8   6   1      257.77      266.44      7.21 o 
  -7   6   1      311.08      312.60      7.98 o 
  -6   6   1      373.84      394.52      9.57 o 
  -5   6   1       40.44       36.16      2.60 o 
  -4   6   1      934.08      920.71     15.91 o 
  -3   6   1     2229.98     2200.39     31.06 o 
  -2   6   1      370.67      380.65      6.61 o 
  -1   6   1     3198.27     3150.59     43.02 o 
   0   6   1      490.04      538.77      9.25 o 
   1   6   1      385.63      390.51      7.96 o 
   2   6   1     1618.55     1622.39     37.48 o 
   3   6   1        3.74        4.12      4.17 o 
   4   6   1      364.11      355.09     14.02 o 
   5   6   1       26.97       27.17      6.15 o 
  -9   7   1       26.56       20.66      4.90 o 
  -8   7   1       25.46       25.89      4.07 o 
  -7   7   1        2.04        0.39      3.41 o 
  -6   7   1      172.87      173.08      6.36 o 
  -5   7   1      222.21      212.39      6.34 o 
  -4   7   1      481.26      496.00      9.31 o 
  -3   7   1      758.43      746.30     12.28 o 
  -2   7   1       47.88       57.78      3.16 o 
  -1   7   1     2402.56     2393.02     37.08 o 
   0   7   1        9.86       11.77      2.44 o 
   1   7   1      519.67      501.02     18.75 o 
   2   7   1      167.96      184.77      9.86 o 
   3   7   1       51.42       53.17      9.72 o 
   4   7   1      186.69      171.05     10.34 o 
   5   7   1        1.77        2.04      6.17 o 
  -9   8   1       81.39       93.23      7.98 o 
  -8   8   1      418.48      442.28     17.30 o 
  -7   8   1       15.30       22.90      3.90 o 
  -6   8   1      818.10      802.00     22.62 o 
  -5   8   1      520.76      494.82     11.51 o 
  -4   8   1      738.03      721.14     12.52 o 
  -3   8   1      981.63      962.23     15.46 o 
  -2   8   1        1.64        0.60      2.15 o 
  -1   8   1      469.67      449.10     16.84 o 
   0   8   1     1454.26     1443.38     24.06 o 
   1   8   1      316.19      318.76     12.97 o 
   2   8   1     1335.02     1358.59     34.20 o 
   3   8   1        3.92        3.91      5.61 o 
   4   8   1      302.26      314.55     14.65 o 
  -8   9   1      168.88      166.84      8.22 o 
  -7   9   1       62.88       62.46      6.16 o 
  -6   9   1       91.69      103.05      6.72 o 
  -5   9   1      664.97      636.84     15.93 o 
  -4   9   1       42.89       41.70      3.54 o 
  -3   9   1     1240.87     1184.83     18.71 o 
  -2   9   1      260.27      232.04      8.20 o 
  -1   9   1       46.75       42.63      5.30 o 
   0   9   1      538.41      509.07     16.60 o 
   1   9   1       67.89       65.46      7.36 o 
   2   9   1      243.88      236.83     12.70 o 
   3   9   1       90.27      105.77     15.12 o 
  -8  10   1        8.56        2.38      7.64 o 
  -7  10   1        4.71        7.70      5.00 o 
  -6  10   1       73.23       72.57      6.37 o 
  -5  10   1      115.95      130.64      6.53 o 
  -4  10   1        1.48        3.12      2.92 o 
  -3  10   1      417.22      380.73      9.04 o 
  -2  10   1      310.29      309.77      8.10 o 
  -1  10   1       92.97      101.46     13.35 o 
   0  10   1      500.27      491.71     23.07 o 
   1  10   1       11.80       14.62      6.72 o 
   2  10   1       87.29       70.42      8.86 o 
  -7  11   1      364.36      387.40     13.71 o 
  -6  11   1       11.84       15.18      5.15 o 
  -5  11   1      269.49      268.73      9.46 o 
  -4  11   1      381.10      383.87      9.67 o 
  -3  11   1      219.36      236.06      7.74 o 
  -2  11   1      840.99      807.76     15.52 o 
  -1  11   1        1.62        2.73      6.10 o 
   0  11   1      513.61      546.26     27.20 o 
  -6  12   1       47.72       43.91      6.77 o 
  -5  12   1       18.62       20.35      5.16 o 
  -4  12   1       26.33       22.60      4.36 o 
  -3  12   1       94.93      100.57      5.92 o 
  -2  12   1       68.25       67.44      6.91 o 
  -1  12   1      151.16      173.26     12.16 o 
   0 -12   2      113.49       98.20     11.98 o 
   1 -12   2       17.28       12.79      6.73 o 
   2 -12   2      110.58      113.99      6.45 o 
   3 -12   2        2.07        0.18      3.94 o 
   4 -12   2        8.40       13.83      5.16 o 
   5 -12   2       67.74       68.86      6.38 o 
   6 -12   2        0.24        4.88      5.95 o 
  -1 -11   2      198.46      191.86     11.93 o 
   0 -11   2      563.51      569.22     19.68 o 
   1 -11   2        2.54        9.46      4.40 o 
   2 -11   2     1154.46     1106.72     20.75 o 
   3 -11   2      330.64      335.33      9.71 o 
   4 -11   2      413.59      421.35     12.36 o 
   5 -11   2      515.31      516.03     14.52 o 
   6 -11   2        5.99        5.37      5.63 o 
   7 -11   2      450.75      465.17     13.71 o 
  -3 -10   2       30.35       20.39      7.48 o 
  -2 -10   2      516.54      524.63     18.85 o 
  -1 -10   2       58.14       66.54      7.77 o 
   0 -10   2      410.26      401.96     20.62 o 
   1 -10   2      320.11      328.68     10.58 o 
   2 -10   2      212.26      219.33      7.34 o 
   3 -10   2      544.37      516.19     19.61 o 
   4 -10   2        2.88        1.80      2.49 o 
   5 -10   2      311.07      323.73      8.81 o 
   6 -10   2      317.82      325.62     10.29 o 
   7 -10   2       12.07       14.01      4.99 o 
   8 -10   2      130.75      127.06      7.45 o 
  -4  -9   2       38.27       30.84      7.04 o 
  -3  -9   2       15.80       16.49      6.38 o 
  -2  -9   2      195.33      190.37     10.68 o 
  -1  -9   2       12.96       15.37      5.07 o 
   0  -9   2       92.42      103.49      6.90 o 
   1  -9   2       14.75       10.07      3.48 o 
   2  -9   2        0.87        2.04      2.59 o 
   3  -9   2      294.51      292.82      6.82 o 
   4  -9   2      124.73      124.71      4.72 o 
   5  -9   2      316.83      302.98      8.40 o 
   6  -9   2       10.37        8.55      3.37 o 
   7  -9   2       92.36       91.39      5.75 o 
   8  -9   2       48.12       48.03      5.38 o 
  -4  -8   2      499.62      526.44     22.48 o 
  -3  -8   2       27.37       26.83      7.46 o 
  -2  -8   2     1613.89     1636.18     38.72 o 
  -1  -8   2      810.04      821.64     45.16 o 
   0  -8   2      940.56      961.89     20.04 o 
   1  -8   2      779.52      735.24     13.50 o 
   2  -8   2      137.03      144.68      4.48 o 
   3  -8   2      637.08      599.87     10.58 o 
   4  -8   2      565.79      549.97      9.42 o 
   5  -8   2      253.77      258.21      6.73 o 
   6  -8   2      680.35      684.43     12.64 o 
   7  -8   2        5.62        7.54      3.84 o 
   8  -8   2      463.83      487.35     12.77 o 
  -5  -7   2      241.26      219.10     12.07 o 
  -4  -7   2      264.34      262.04     12.15 o 
  -3  -7   2      306.32      319.90     12.56 o 
  -2  -7   2      134.90      126.39      4.66 o 
  -1  -7   2     1487.52     1479.67     37.24 o 
   0  -7   2      775.81      801.73     12.66 o 
   1  -7   2     1339.05     1344.41     19.91 o 
   2  -7   2      926.91      915.60     12.97 o 
   3  -7   2       13.79       11.07      1.85 o 
   4  -7   2      817.69      798.25     13.24 o 
   5  -7   2      132.06      135.73      4.77 o 
   6  -7   2        7.61        5.76      2.73 o 
   7  -7   2       94.18      106.15      7.65 o 
   8  -7   2       52.57       51.67      6.29 o 
  -6  -6   2      185.36      166.92     10.60 o 
  -5  -6   2       27.82       28.13      3.27 o 
  -4  -6   2      558.94      551.38     12.92 o 
  -3  -6   2      610.56      584.90     13.09 o 
  -2  -6   2      689.17      687.54     12.73 o 
  -1  -6   2      381.34      413.63      6.90 o 
   0  -6   2        2.66        4.59      1.34 o 
   1  -6   2      894.24      806.38     12.55 o 
   2  -6   2      343.77      361.15      5.80 o 
   3  -6   2     1346.89     1329.37     16.78 o 
   4  -6   2      257.61      249.35      5.57 o 
   5  -6   2       34.80       32.77      2.90 o 
   6  -6   2       67.52       75.77      4.97 o 
   7  -6   2      280.25      285.13      7.67 o 
   8  -6   2      134.86      147.12      6.31 o 
   9  -6   2       82.11       86.14      6.51 o 
  -6  -5   2      990.51      996.69     25.63 o 
  -5  -5   2      698.74      663.17     15.19 o 
  -4  -5   2      930.09      909.76     18.76 o 
  -3  -5   2     1913.37     1896.55     30.45 o 
  -2  -5   2      726.01      748.10     11.91 o 
  -1  -5   2     1734.31     1687.44     23.93 o 
   0  -5   2     7204.60     7729.43     95.35 o 
   1  -5   2      502.26      566.18      8.47 o 
   2  -5   2     2622.16     2483.04     31.06 o 
   3  -5   2      856.71      899.05     12.88 o 
   4  -5   2     1978.34     2089.09     27.57 o 
   5  -5   2     1049.13     1004.03     14.99 o 
   6  -5   2      476.89      467.12     10.99 o 
   7  -5   2      355.65      349.89     15.08 o 
   8  -5   2      106.26       93.05      6.20 o 
   9  -5   2      143.18      147.40      9.24 o 
  -7  -4   2        8.66       10.10      4.06 o 
  -6  -4   2       15.23       10.22      3.48 o 
  -5  -4   2       47.46       51.36      4.10 o 
  -4  -4   2      107.35      100.71      4.59 o 
  -3  -4   2     1483.33     1549.58     22.42 o 
  -2  -4   2      527.50      528.76      8.15 o 
  -1  -4   2      975.68     1083.27     14.57 o 
   0  -4   2      607.62      644.49     12.85 o 
   1  -4   2      656.66      723.60     10.08 o 
   2  -4   2       23.06       21.80      1.28 o 
   3  -4   2      304.78      306.03      7.38 o 
   4  -4   2      172.48      176.61      6.92 o 
   5  -4   2      139.76      146.93      5.15 o 
   6  -4   2        0.11       -1.89      2.50 o 
   7  -4   2       67.84       64.71      4.33 o 
   8  -4   2       41.05       31.36      5.75 o 
   9  -4   2        0.68        5.91      5.97 o 
  -7  -3   2       18.12       17.67      4.17 o 
  -6  -3   2      369.85      365.94      9.40 o 
  -5  -3   2       95.73       91.33      6.09 o 
  -4  -3   2       61.73       68.49      3.52 o 
  -3  -3   2     1469.38     1439.21     19.16 o 
  -2  -3   2     2087.30     2275.42     28.92 o 
  -1  -3   2     3310.41     3686.39     45.64 o 
   0  -3   2     5428.57     5723.60     70.30 o 
   1  -3   2       72.77       70.52      1.73 o 
   2  -3   2     3206.58     3226.25     44.60 o 
   3  -3   2     2077.85     2073.37     30.20 o 
   4  -3   2      320.63      275.17      6.17 o 
   5  -3   2      893.35      845.35     14.15 o 
   6  -3   2       74.11       71.08      3.62 o 
   7  -3   2       42.28       43.29      4.65 o 
   8  -3   2       76.54       69.88      6.64 o 
  -8  -2   2       11.58       14.39      6.38 o 
  -7  -2   2      664.15      656.31     16.85 o 
  -6  -2   2      529.04      505.88     11.15 o 
  -5  -2   2     1766.17     1739.35     28.34 o 
  -4  -2   2     1498.15     1525.42     18.82 o 
  -3  -2   2      274.09      292.64      5.10 o 
  -2  -2   2     2336.76     2300.98     29.89 o 
  -1  -2   2     1337.00     1439.09     20.35 o 
   0  -2   2     1948.11     2098.76     28.35 o 
   1  -2   2     3775.05     3902.41     58.94 o 
   2  -2   2       92.08      103.26      2.73 o 
   3  -2   2     1657.24     1676.13     24.21 o 
   4  -2   2      979.80      952.88     13.90 o 
   5  -2   2      196.90      199.39      4.97 o 
   6  -2   2      779.81      776.46     18.00 o 
   7  -2   2       46.00       49.76      4.84 o 
   8  -2   2      140.70      128.46     21.40 o 
  -8  -1   2        0.28        2.59      4.84 o 
  -7  -1   2      238.30      235.43     10.74 o 
  -6  -1   2        8.23        6.42      2.63 o 
  -5  -1   2      377.70      389.39     11.42 o 
  -4  -1   2      831.43      845.50     11.10 o 
  -3  -1   2       33.90       30.78      2.01 o 
  -2  -1   2     1112.40     1136.35     14.70 o 
  -1  -1   2     2895.61     2982.66     36.59 o 
   0  -1   2     1019.55     1196.30     26.84 o 
   1  -1   2    13684.75    12284.82    178.01 o 
   2  -1   2      194.22      234.77      5.02 o 
   3  -1   2     1438.31     1495.31     18.38 o 
   4  -1   2       26.40       32.47      1.98 o 
   5  -1   2       14.07        9.52      2.10 o 
   6  -1   2      334.61      335.43      9.14 o 
   7  -1   2       69.35       68.29      5.91 o 
   8  -1   2        3.01        0.63      5.51 o 
  -9   0   2       91.55       92.66      8.15 o 
  -8   0   2       21.95       19.33      5.33 o 
  -7   0   2      185.08      195.79     15.14 o 
  -6   0   2      491.57      479.71     10.33 o 
  -5   0   2      861.54      865.61     13.97 o 
  -4   0   2     2679.58     2585.83     28.19 o 
  -3   0   2      110.80      118.66      3.31 o 
  -2   0   2    11325.49    10492.07    160.29 o 
  -1   0   2     5748.39     5708.75     75.92 o 
   0   0   2     5092.14     5194.56    115.16 o 
   1   0   2     1902.59     1881.79     31.35 o 
   2   0   2     1634.76     1616.09     18.98 o 
   3   0   2      740.41      714.32      9.31 o 
   4   0   2     1624.64     1614.74     21.49 o 
   5   0   2       53.01       50.82      3.36 o 
   6   0   2      579.14      542.55     13.86 o 
   7   0   2       56.14       51.83      5.06 o 
   8   0   2      174.24      179.43      9.28 o 
  -9   1   2       83.23       80.18      9.04 o 
  -8   1   2      211.94      199.29      9.54 o 
  -7   1   2       31.96       48.97      7.57 o 
  -6   1   2      337.85      347.09      7.61 o 
  -5   1   2       83.59       85.70      2.66 o 
  -4   1   2      399.84      380.76      5.02 o 
  -3   1   2     1835.15     1907.15     20.78 o 
  -2   1   2     3886.35     4052.91     49.67 o 
  -1   1   2     6161.51     5707.07    122.08 o 
   0   1   2       63.88       64.50      1.81 o 
   1   1   2     4173.16     4261.87     67.02 o 
   2   1   2     3850.29     3952.96     67.28 o 
   3   1   2      291.03      315.45      4.67 o 
   4   1   2      792.06      759.09     12.00 o 
   5   1   2      331.85      333.81      7.87 o 
   6   1   2      136.18      146.74      5.44 o 
   7   1   2       48.54       66.85      7.66 o 
  -9   2   2        6.12        6.83      5.65 o 
  -8   2   2       58.30       42.52      6.23 o 
  -7   2   2        0.08        1.06      2.60 o 
  -6   2   2      415.91      416.48      8.93 o 
  -5   2   2       24.31       25.82      2.11 o 
  -4   2   2      506.91      530.12      7.63 o 
  -3   2   2       14.89       18.46      1.26 o 
  -2   2   2        1.17        3.41      0.69 o 
  -1   2   2     2411.89     2402.29     31.87 o 
   0   2   2      329.78      366.00      6.32 o 
   1   2   2      901.31      891.86     12.99 o 
   2   2   2      785.92      781.00     11.95 o 
   3   2   2       12.61       11.11      2.43 o 
   4   2   2     1241.27     1212.36     24.31 o 
   5   2   2        3.73        7.18      3.43 o 
   6   2   2       25.24       28.78      5.28 o 
   7   2   2       93.69      106.39     21.60 o 
  -9   3   2       35.75       35.04      6.33 o 
  -8   3   2      614.84      589.95     16.22 o 
  -7   3   2        2.30        3.52      2.27 o 
  -6   3   2      827.87      836.94     12.98 o 
  -5   3   2      531.89      479.95      7.93 o 
  -4   3   2       70.42       68.20      2.17 o 
  -3   3   2     2358.80     2315.76     27.71 o 
  -2   3   2     1753.46     1760.90     34.04 o 
  -1   3   2     2355.54     2337.25     31.30 o 
   0   3   2     3512.25     3369.29     44.59 o 
   1   3   2      263.09      272.05      4.30 o 
   2   3   2     2907.90     2979.98     46.65 o 
   3   3   2       66.16       57.31      4.13 o 
   4   3   2     1033.05     1019.77     21.53 o 
   5   3   2      269.31      237.63     10.47 o 
   6   3   2        0.38       -3.17      4.43 o 
   7   3   2      143.72      148.81     10.39 o 
  -9   4   2       51.65       55.65      6.68 o 
  -8   4   2        5.59        2.84      2.97 o 
  -7   4   2      320.30      322.78      7.31 o 
  -6   4   2      261.08      266.45      6.34 o 
  -5   4   2     2216.87     2209.81     28.03 o 
  -4   4   2       15.35       17.70      1.33 o 
  -3   4   2     2008.49     2110.51     44.39 o 
  -2   4   2      263.69      227.37      3.88 o 
  -1   4   2       68.43       81.13      2.92 o 
   0   4   2     1538.32     1591.09     20.33 o 
   1   4   2       76.18       58.83      2.21 o 
   2   4   2       13.89       14.71      3.32 o 
   3   4   2      617.00      611.83     17.21 o 
   4   4   2       44.85       46.91      5.48 o 
   5   4   2      261.64      265.13     12.01 o 
   6   4   2       17.07       19.86      5.79 o 
  -9   5   2        1.54        0.99      4.29 o 
  -8   5   2      197.57      198.91      6.26 o 
  -7   5   2      118.83      121.05      4.59 o 
  -6   5   2       66.75       74.94      7.37 o 
  -5   5   2      647.00      594.27     11.67 o 
  -4   5   2       14.96       16.75      1.80 o 
  -3   5   2     1642.03     1647.06     23.13 o 
  -2   5   2      433.04      418.64     10.19 o 
  -1   5   2      411.24      400.64      7.07 o 
   0   5   2     3269.82     3268.79     44.15 o 
   1   5   2      301.77      290.10      5.82 o 
   2   5   2     1765.07     1765.26     39.84 o 
   3   5   2      771.46      733.56     28.67 o 
   4   5   2      116.23      113.66      7.84 o 
   5   5   2      300.37      271.58     12.77 o 
   6   5   2       41.20       45.12      9.62 o 
  -9   6   2      526.52      602.39     16.01 o 
  -8   6   2        7.03        1.69      3.29 o 
  -7   6   2     1287.41     1289.65     22.63 o 
  -6   6   2       46.26       38.22      3.44 o 
  -5   6   2      112.77      115.82      5.58 o 
  -4   6   2     1536.29     1437.55     20.85 o 
  -3   6   2        1.69        2.96      1.50 o 
  -2   6   2     1266.72     1255.60     22.56 o 
  -1   6   2      286.13      266.54      5.71 o 
   0   6   2     1063.93     1085.10     16.38 o 
   1   6   2      984.40     1053.73     27.69 o 
   2   6   2      149.00      149.72      8.36 o 
   3   6   2      623.86      640.79     19.43 o 
   4   6   2      331.37      333.03     19.64 o 
   5   6   2      144.71      171.07     13.06 o 
  -9   7   2        2.29        2.03      4.42 o 
  -8   7   2        1.16       -0.58      3.26 o 
  -7   7   2       72.25       75.01      5.87 o 
  -6   7   2       20.86       25.75      4.34 o 
  -5   7   2       26.51       28.33      3.77 o 
  -4   7   2       40.40       37.95      2.83 o 
  -3   7   2      300.73      300.37      6.72 o 
  -2   7   2      278.14      276.69      6.76 o 
  -1   7   2      143.65      142.58      5.27 o 
   0   7   2      423.14      425.16      9.20 o 
   1   7   2       10.52        8.39      4.37 o 
   2   7   2       51.75       50.24      6.03 o 
   3   7   2      169.94      174.59     10.00 o 
   4   7   2        3.00       -5.01      5.55 o 
  -9   8   2      120.65      135.73      6.68 o 
  -8   8   2       94.08      110.95      7.60 o 
  -7   8   2      206.79      221.49     12.64 o 
  -6   8   2      529.83      520.66     14.11 o 
  -5   8   2        4.66        6.86      3.40 o 
  -4   8   2     2455.46     2317.16     32.77 o 
  -3   8   2       54.09       56.25      3.50 o 
  -2   8   2     1381.16     1336.40     20.27 o 
  -1   8   2       98.77      102.20      4.74 o 
   0   8   2       77.57       76.85      7.76 o 
   1   8   2      661.92      677.43     20.39 o 
   2   8   2      152.59      150.16     12.57 o 
   3   8   2      188.86      175.35     15.32 o 
  -8   9   2      174.47      176.05      9.33 o 
  -7   9   2       99.78       96.44      6.92 o 
  -6   9   2      455.47      449.62     13.39 o 
  -5   9   2      110.61      111.69      6.10 o 
  -4   9   2        5.86        5.93      2.86 o 
  -3   9   2      546.95      507.18     10.25 o 
  -2   9   2      130.20      120.76      5.87 o 
  -1   9   2      655.71      620.72     13.08 o 
   0   9   2      299.97      298.34     12.94 o 
   1   9   2       80.46       80.97      8.19 o 
   2   9   2      380.63      401.65     16.65 o 
  -8  10   2       77.39       76.58      7.54 o 
  -7  10   2        0.20       -2.03      4.79 o 
  -6  10   2      239.80      238.45     10.06 o 
  -5  10   2       95.51       97.74      6.02 o 
  -4  10   2       65.29       68.83      4.59 o 
  -3  10   2      222.56      214.39      6.96 o 
  -2  10   2        3.30        1.07      3.07 o 
  -1  10   2      248.91      242.08     13.06 o 
   0  10   2       55.21       67.91      8.08 o 
   1  10   2      348.55      368.58     15.95 o 
  -7  11   2       47.30       43.55      6.51 o 
  -6  11   2      238.60      242.99     10.86 o 
  -5  11   2      563.28      528.27     13.44 o 
  -4  11   2        7.28        8.21      4.15 o 
  -3  11   2      686.49      671.90     13.41 o 
  -2  11   2      329.13      281.44     10.87 o 
  -1  11   2      256.04      255.89     13.75 o 
   0  11   2      235.19      239.30     13.52 o 
  -6  12   2       15.96       16.69     10.01 o 
  -5  12   2      172.71      169.46      8.27 o 
  -4  12   2       22.50       18.18      5.12 o 
  -3  12   2       25.51       27.11      5.31 o 
  -2  12   2      219.88      230.42     10.67 o 
   0 -12   3       14.22       18.98      7.22 o 
   1 -12   3      132.13      147.27     10.85 o 
   2 -12   3       83.01       82.21      5.82 o 
   3 -12   3       49.74       55.22      5.22 o 
   4 -12   3       79.02       84.52      5.99 o 
   5 -12   3        2.22       -1.29      4.48 o 
   6 -12   3        5.64        4.11      3.79 o 
  -1 -11   3      360.64      354.71     15.63 o 
   0 -11   3      134.79      143.78     13.75 o 
   1 -11   3      487.63      511.37     14.57 o 
   2 -11   3      329.12      347.82      9.82 o 
   3 -11   3       72.47       69.20      5.09 o 
   4 -11   3      546.71      567.91     16.20 o 
   5 -11   3        5.33        4.32      4.08 o 
   6 -11   3      206.55      224.97      8.31 o 
   7 -11   3      180.45      188.85      9.64 o 
  -3 -10   3      484.83      505.56     18.88 o 
  -2 -10   3      330.87      368.52     17.18 o 
  -1 -10   3      548.76      542.76     18.19 o 
   0 -10   3     1182.67     1158.72     29.99 o 
   1 -10   3        0.90        3.54      3.68 o 
   2 -10   3      956.96      924.41     15.26 o 
   3 -10   3      371.48      377.58      8.40 o 
   4 -10   3       78.89       78.14      4.22 o 
   5 -10   3      315.35      327.90      9.29 o 
   6 -10   3       47.52       53.68      4.77 o 
   7 -10   3      131.34      140.37      7.71 o 
  -4  -9   3        1.18        1.63      6.18 o 
  -3  -9   3      314.78      318.57     19.83 o 
  -2  -9   3       27.74       17.73      5.55 o 
  -1  -9   3      275.98      256.22     20.42 o 
   0  -9   3      570.46      584.68     11.80 o 
   1  -9   3      125.65      123.98      4.94 o 
   2  -9   3       70.92       75.78      3.64 o 
   3  -9   3      579.92      572.23     10.59 o 
   4  -9   3        9.18        3.39      2.54 o 
   5  -9   3      612.40      594.80     14.40 o 
   6  -9   3        5.07        4.69      3.02 o 
   7  -9   3        4.19        4.07      3.94 o 
   8  -9   3       12.17       16.67      4.72 o 
  -5  -8   3      225.34      212.11     12.01 o 
  -4  -8   3       71.35       61.57     10.60 o 
  -3  -8   3      510.88      493.61     11.91 o 
  -2  -8   3      697.20      737.66     16.08 o 
  -1  -8   3      335.71      328.71      7.99 o 
   0  -8   3     1280.84     1260.51     21.40 o 
   1  -8   3      441.02      437.49      9.47 o 
   2  -8   3     2254.91     2206.25     28.55 o 
   3  -8   3     1903.39     1868.60     24.77 o 
   4  -8   3      481.70      470.20      9.41 o 
   5  -8   3      644.34      638.30     11.80 o 
   6  -8   3      201.86      186.27      6.28 o 
   7  -8   3       82.63       95.81      5.02 o 
   8  -8   3      288.73      281.07     14.74 o 
  -5  -7   3      184.31      176.15      7.01 o 
  -4  -7   3      544.54      543.60     16.22 o 
  -3  -7   3       84.19       72.65      4.47 o 
  -2  -7   3      524.15      552.37     12.72 o 
  -1  -7   3      578.21      540.43      9.77 o 
   0  -7   3      569.91      562.19      9.91 o 
   1  -7   3     1342.55     1364.85     20.30 o 
   2  -7   3      138.21      138.79      3.92 o 
   3  -7   3      825.03      826.04     12.20 o 
   4  -7   3      384.27      378.48      7.93 o 
   5  -7   3      610.12      622.62     12.69 o 
   6  -7   3      227.61      239.62      6.93 o 
   7  -7   3       31.60       36.50      3.93 o 
   8  -7   3      112.81      120.75     12.44 o 
  -6  -6   3        3.91        8.96      3.89 o 
  -5  -6   3       77.29       79.68      5.27 o 
  -4  -6   3       29.76       38.42      3.83 o 
  -3  -6   3        7.19       12.80      2.89 o 
  -2  -6   3     1035.66     1013.36     15.86 o 
  -1  -6   3       90.00       96.04      4.47 o 
   0  -6   3      770.31      827.53     12.07 o 
   1  -6   3      411.73      415.82      7.07 o 
   2  -6   3       37.56       36.54      2.09 o 
   3  -6   3      497.54      482.28      8.19 o 
   4  -6   3        4.08        3.26      1.88 o 
   5  -6   3      152.76      144.12      5.14 o 
   6  -6   3      103.73      114.09      4.82 o 
   7  -6   3       64.88       63.97      4.36 o 
   8  -6   3       60.08       63.72      9.86 o 
  -7  -5   3       65.19       72.86      7.01 o 
  -6  -5   3      600.51      611.95     15.05 o 
  -5  -5   3        1.09        6.49      3.30 o 
  -4  -5   3     1760.56     1709.29     28.35 o 
  -3  -5   3        7.74       12.50      2.35 o 
  -2  -5   3     1523.12     1557.24     23.90 o 
  -1  -5   3      590.97      544.94      8.49 o 
   0  -5   3       88.34       89.89      3.00 o 
   1  -5   3     4409.26     4519.30     56.08 o 
   2  -5   3      296.58      265.55      5.50 o 
   3  -5   3      374.72      321.03      6.04 o 
   4  -5   3     2436.48     2479.21     32.43 o 
   5  -5   3       97.59      103.12      5.95 o 
   6  -5   3     1570.32     1524.19     31.04 o 
   7  -5   3        6.70        7.56      3.79 o 
   8  -5   3       50.06       57.19      5.54 o 
  -7  -4   3        3.46        0.65      5.04 o 
  -6  -4   3      261.03      251.63      8.03 o 
  -5  -4   3      167.01      166.48      9.07 o 
  -4  -4   3       63.53       68.90      4.00 o 
  -3  -4   3     1199.35     1207.54     22.01 o 
  -2  -4   3      467.68      525.20      8.20 o 
  -1  -4   3     1809.10     2031.78     26.11 o 
   0  -4   3      345.41      348.22      6.28 o 
   1  -4   3     1214.48     1270.58     15.32 o 
   2  -4   3     1669.85     1752.98     22.80 o 
   3  -4   3      543.12      578.82     10.24 o 
   4  -4   3      416.07      413.94     11.03 o 
   5  -4   3       99.55       93.31      4.26 o 
   6  -4   3       26.69       23.26      3.68 o 
   7  -4   3      235.54      215.63      7.83 o 
   8  -4   3       45.98       51.82      6.43 o 
  -8  -3   3      172.90      204.10     11.49 o 
  -7  -3   3       75.96       73.73      6.25 o 
  -6  -3   3      758.37      736.34     17.71 o 
  -5  -3   3       15.68       20.26      2.92 o 
  -4  -3   3      361.53      365.24      6.64 o 
  -3  -3   3     1817.23     1864.32     24.38 o 
  -2  -3   3      115.13      103.54      2.81 o 
  -1  -3   3     2485.31     2554.43     35.66 o 
   0  -3   3      210.31      250.60      4.20 o 
   1  -3   3      861.62      841.83     10.39 o 
   2  -3   3     1356.36     1293.71     18.97 o 
   3  -3   3      691.74      712.52     11.58 o 
   4  -3   3     1695.82     1652.48     24.74 o 
   5  -3   3      183.39      187.78      5.63 o 
   6  -3   3      583.79      561.54     10.22 o 
   7  -3   3      435.53      428.04     11.65 o 
   8  -3   3        9.77       16.87      6.46 o 
  -8  -2   3      122.31      108.00      7.68 o 
  -7  -2   3      141.36      139.45     12.26 o 
  -6  -2   3       46.06       54.64      4.41 o 
  -5  -2   3     2378.24     2331.00     41.88 o 
  -4  -2   3       64.91       68.60      2.54 o 
  -3  -2   3     2378.74     2415.04     30.77 o 
  -2  -2   3     1952.84     1962.21     28.19 o 
  -1  -2   3     1623.29     1732.06     21.92 o 
   0  -2   3     2910.42     3104.36     38.33 o 
   1  -2   3      202.44      227.86      4.19 o 
   2  -2   3     1388.10     1314.15     23.90 o 
   3  -2   3     1386.49     1396.19     20.49 o 
   4  -2   3      882.23      869.84     12.92 o 
   5  -2   3      476.50      482.65      9.46 o 
   6  -2   3        2.13        1.67      3.41 o 
   7  -2   3      168.06      155.62      7.98 o 
   8  -2   3      152.98      177.09     11.09 o 
  -8  -1   3        6.46        6.36      5.06 o 
  -7  -1   3      232.94      228.44      9.41 o 
  -6  -1   3       35.42       31.83      3.19 o 
  -5  -1   3      154.90      154.44      3.72 o 
  -4  -1   3        6.02        6.27      1.32 o 
  -3  -1   3      438.78      468.96      7.77 o 
  -2  -1   3       47.19       53.73      1.68 o 
  -1  -1   3      962.23     1047.96     13.45 o 
   0  -1   3       93.39      112.21      2.76 o 
   1  -1   3      512.74      598.32      8.05 o 
   2  -1   3      802.40      826.67     11.16 o 
   3  -1   3      387.15      386.04      6.17 o 
   4  -1   3      313.34      332.45      6.66 o 
   5  -1   3       18.14       19.45      3.09 o 
   6  -1   3        1.29        4.06      3.38 o 
   7  -1   3      198.10      187.40      8.21 o 
   8  -1   3       45.98       52.31      7.85 o 
  -9   0   3        4.25       -0.17      5.59 o 
  -8   0   3      216.88      205.24     13.25 o 
  -7   0   3      227.61      229.65     11.59 o 
  -6   0   3      140.66      132.40      4.01 o 
  -5   0   3     1731.38     1685.13     19.25 o 
  -4   0   3      288.86      240.72      3.90 o 
  -3   0   3       74.86      110.76      2.40 o 
  -2   0   3     2588.89     2538.63     41.29 o 
  -1   0   3     4239.04     4427.09     77.10 o 
   0   0   3    20325.77    19318.01    430.58 o 
   1   0   3      496.56      584.46     11.33 o 
   2   0   3     2127.98     2095.94     32.39 o 
   3   0   3      449.32      396.07      5.67 o 
   4   0   3       35.81       44.62      2.18 o 
   5   0   3      874.76      843.42     18.01 o 
   6   0   3      132.37      128.24      5.77 o 
   7   0   3       14.63       19.11      6.70 o 
  -9   1   3      341.81      358.63     13.48 o 
  -8   1   3       19.04       13.41      5.17 o 
  -7   1   3      873.34      837.30     19.59 o 
  -6   1   3      391.61      400.27      6.95 o 
  -5   1   3      169.78      183.35      6.30 o 
  -4   1   3     3395.57     3420.44     34.77 o 
  -3   1   3      360.83      384.62      7.03 o 
  -2   1   3      939.87      902.26     14.57 o 
  -1   1   3      689.76      617.55     12.90 o 
   0   1   3      712.84      730.86     13.40 o 
   1   1   3      628.00      621.02     15.39 o 
   2   1   3      189.81      190.09      5.60 o 
   3   1   3      249.44      237.65      5.76 o 
   4   1   3      221.75      210.62      7.45 o 
   5   1   3        2.78        2.08      3.07 o 
   6   1   3      499.82      486.65     23.06 o 
   7   1   3        0.00       -4.89      5.85 o 
  -9   2   3      103.22      106.58      8.39 o 
  -8   2   3        1.98       -5.03      5.03 o 
  -7   2   3      359.87      353.32      7.67 o 
  -6   2   3       95.10      113.31      7.23 o 
  -5   2   3       79.93       77.92      2.75 o 
  -4   2   3     2937.70     2943.37     34.66 o 
  -3   2   3       84.45       69.67      2.07 o 
  -2   2   3     2333.69     2319.85     34.92 o 
  -1   2   3     1737.20     1679.65     22.29 o 
   0   2   3        2.21        1.93      0.93 o 
   1   2   3      964.89      946.49     13.89 o 
   2   2   3      206.55      236.59      5.93 o 
   3   2   3      645.90      596.38     11.23 o 
   4   2   3      105.58      116.21      5.87 o 
   5   2   3      830.39      752.81     17.89 o 
   6   2   3       10.60        8.55      4.41 o 
   7   2   3        5.04        0.74      5.33 o 
  -9   3   3      194.51      201.76     10.62 o 
  -8   3   3      133.49      141.57      6.42 o 
  -7   3   3      207.91      216.80      6.72 o 
  -6   3   3     1338.58     1250.54     22.58 o 
  -5   3   3       14.60       25.66      2.28 o 
  -4   3   3     2490.47     2446.22     27.16 o 
  -3   3   3      789.73      735.84     10.21 o 
  -2   3   3     1331.46     1290.30     16.41 o 
  -1   3   3     3295.60     3155.94     42.04 o 
   0   3   3      255.79      279.04      5.09 o 
   1   3   3     1801.18     1792.70     23.21 o 
   2   3   3     1799.02     1777.06     23.36 o 
   3   3   3      144.75      146.10      6.90 o 
   4   3   3      944.74      904.87     19.95 o 
   5   3   3        0.36        2.21      3.75 o 
   6   3   3      171.69      181.54     10.41 o 
  -9   4   3        9.78       11.91      5.31 o 
  -8   4   3      202.50      211.28      8.15 o 
  -7   4   3        5.54        4.49      2.56 o 
  -6   4   3       65.54       71.50      3.66 o 
  -5   4   3      960.93      877.53     13.03 o 
  -4   4   3       19.26       16.70      1.23 o 
  -3   4   3     2486.08     2458.57     33.21 o 
  -2   4   3        3.87       15.88      2.07 o 
  -1   4   3      725.26      699.78     10.82 o 
   0   4   3      453.36      439.38      7.46 o 
   1   4   3     1024.35     1086.66     14.93 o 
   2   4   3       47.03       49.13      3.70 o 
   3   4   3        0.14       -0.03      2.72 o 
   4   4   3       19.85       13.70      4.71 o 
   5   4   3      263.50      244.56     11.59 o 
   6   4   3        0.99       -2.89      6.19 o 
  -9   5   3       61.85       65.64      5.73 o 
  -8   5   3      109.80      115.00      5.49 o 
  -7   5   3       24.62       22.48      3.12 o 
  -6   5   3     1680.99     1516.82     23.05 o 
  -5   5   3      108.97      107.22      6.76 o 
  -4   5   3      634.86      615.43     10.21 o 
  -3   5   3      370.21      329.42      5.49 o 
  -2   5   3      261.33      275.59      4.73 o 
  -1   5   3      802.87      817.75     11.55 o 
   0   5   3      135.45      131.70      3.88 o 
   1   5   3      125.29      118.58      5.87 o 
   2   5   3      177.36      190.69     13.25 o 
   3   5   3       26.81       27.00      4.93 o 
   4   5   3      507.01      498.10     16.86 o 
   5   5   3       25.79       32.28      6.38 o 
  -9   6   3       26.32       31.66      5.06 o 
  -8   6   3      375.76      372.64     10.34 o 
  -7   6   3      358.39      353.00      8.24 o 
  -6   6   3      295.97      294.82      9.65 o 
  -5   6   3     1467.80     1379.27     43.46 o 
  -4   6   3      285.87      274.46      6.22 o 
  -3   6   3     2710.70     2632.13     33.17 o 
  -2   6   3     1981.08     1925.94     24.80 o 
  -1   6   3        3.65        5.65      1.70 o 
   0   6   3     3064.39     3091.33     42.65 o 
   1   6   3      631.53      609.66     17.48 o 
   2   6   3     1024.66     1015.98     26.35 o 
   3   6   3       93.53       98.24     13.16 o 
   4   6   3       16.64       14.41      5.90 o 
  -9   7   3        8.19        9.23      3.74 o 
  -8   7   3        4.57        3.93      3.80 o 
  -7   7   3      114.14      125.83      7.17 o 
  -6   7   3       12.45       12.67      3.95 o 
  -5   7   3      371.01      366.82     13.15 o 
  -4   7   3       16.70       17.17      2.43 o 
  -3   7   3      168.91      166.15      5.05 o 
  -2   7   3      676.31      677.36     11.52 o 
  -1   7   3       25.53       25.53      3.40 o 
   0   7   3      220.02      221.44      6.99 o 
   1   7   3      295.15      294.65     14.73 o 
   2   7   3       14.34       14.73      5.55 o 
   3   7   3      253.17      246.09     12.28 o 
   4   7   3        6.53        5.41      6.31 o 
  -9   8   3       27.68       25.86      5.08 o 
  -8   8   3      285.98      288.80      9.79 o 
  -7   8   3      392.92      391.03     12.62 o 
  -6   8   3       56.16       62.02      5.62 o 
  -5   8   3      507.97      519.14     13.84 o 
  -4   8   3      685.54      639.16     14.53 o 
  -3   8   3      639.49      600.75     12.38 o 
  -2   8   3     2277.03     2193.93     31.22 o 
  -1   8   3      325.27      322.96      8.81 o 
   0   8   3     1029.82      984.87     25.97 o 
   1   8   3      312.66      321.10     13.65 o 
   2   8   3      223.59      258.13     12.98 o 
   3   8   3      484.67      508.01     22.78 o 
  -8   9   3        4.89        2.15      5.12 o 
  -7   9   3      145.41      128.57      7.94 o 
  -6   9   3      579.27      558.38     15.36 o 
  -5   9   3      206.79      205.76      7.83 o 
  -4   9   3      486.78      493.60     10.24 o 
  -3   9   3      113.22      106.48      4.88 o 
  -2   9   3      136.89      127.29      5.16 o 
  -1   9   3      902.42      907.62     24.94 o 
   0   9   3       25.48       36.84      6.45 o 
   1   9   3      399.01      405.66     16.20 o 
   2   9   3      117.71      145.07     12.96 o 
  -8  10   3        7.53        6.80      5.73 o 
  -7  10   3        2.81        2.52      5.07 o 
  -6  10   3       30.90       28.67      5.56 o 
  -5  10   3      104.82      111.01      6.42 o 
  -4  10   3      102.95      102.57      6.06 o 
  -3  10   3        2.27        1.78      3.22 o 
  -2  10   3       89.64       83.67      4.88 o 
  -1  10   3      187.09      180.59     10.85 o 
   0  10   3       27.60       22.71      6.65 o 
   1  10   3      122.96      134.11     10.68 o 
  -7  11   3       94.18      103.77      7.97 o 
  -6  11   3      360.89      369.82     18.45 o 
  -5  11   3        5.17        3.59      4.93 o 
  -4  11   3      713.06      713.17     15.89 o 
  -3  11   3      119.26      120.99      6.00 o 
  -2  11   3      118.71      125.98      7.99 o 
  -1  11   3      640.09      667.90     22.35 o 
  -4  12   3        5.35       -4.34      4.59 o 
   0 -12   4        3.77       -1.59      6.38 o 
   1 -12   4      200.42      211.57     12.44 o 
   2 -12   4       82.43       89.07      5.91 o 
   3 -12   4       57.40       50.65      5.15 o 
   4 -12   4      152.44      161.87      7.08 o 
   5 -12   4       30.83       35.94      4.64 o 
  -1 -11   4       37.12       31.54      7.04 o 
   0 -11   4      168.68      174.57     10.51 o 
   1 -11   4      624.40      632.26     16.74 o 
   2 -11   4       15.98       19.42      3.15 o 
   3 -11   4      520.04      551.37     17.36 o 
   4 -11   4       90.15       91.84      4.95 o 
   5 -11   4      210.18      215.08     11.48 o 
   6 -11   4      127.30      148.21      6.86 o 
  -3 -10   4      284.73      340.32     15.33 o 
  -2 -10   4       15.42       19.70      6.24 o 
  -1 -10   4      931.91      980.88     20.53 o 
   0 -10   4        3.34        5.70      2.82 o 
   1 -10   4      722.48      746.79     14.96 o 
   2 -10   4      252.42      245.87      6.69 o 
   3 -10   4       99.43      106.26      4.65 o 
   4 -10   4      788.64      804.76     16.17 o 
   5 -10   4       25.30       19.83      3.44 o 
   6 -10   4      233.01      249.94      7.67 o 
   7 -10   4      163.04      167.37      8.67 o 
  -4  -9   4       40.06       41.45      7.57 o 
  -3  -9   4      224.28      245.77      8.25 o 
  -2  -9   4        7.80        6.28      3.35 o 
  -1  -9   4      191.27      194.90      7.36 o 
   0  -9   4      109.64      103.41      4.99 o 
   1  -9   4      380.00      369.40      8.95 o 
   2  -9   4       72.16       68.23      3.28 o 
   3  -9   4       76.84       76.71      4.92 o 
   4  -9   4        9.59       11.15      2.85 o 
   5  -9   4       42.78       42.36      3.73 o 
   6  -9   4      218.14      216.85      7.07 o 
   7  -9   4        1.94        2.58      3.59 o 
  -5  -8   4       50.01       50.70      4.56 o 
  -4  -8   4      107.36      104.45      6.14 o 
  -3  -8   4     1010.42      986.99     20.90 o 
  -2  -8   4        0.61        4.94      3.08 o 
  -1  -8   4      618.61      638.69     12.69 o 
   0  -8   4      350.22      339.75      7.46 o 
   1  -8   4      128.95      119.50      4.76 o 
   2  -8   4     1603.44     1571.45     21.19 o 
   3  -8   4       74.00       68.19      3.25 o 
   4  -8   4      911.25      898.88     15.16 o 
   5  -8   4       53.23       57.39      3.81 o 
   6  -8   4      216.12      229.05      7.07 o 
   7  -8   4      171.18      191.64      7.85 o 
   8  -8   4        6.70       11.29      5.26 o 
  -5  -7   4      590.21      608.01     15.15 o 
  -4  -7   4       93.60       96.18      5.66 o 
  -3  -7   4      751.70      767.39     21.85 o 
  -2  -7   4      685.14      698.43     12.17 o 
  -1  -7   4      127.56      121.55      4.28 o 
   0  -7   4     1550.76     1552.75     22.93 o 
   1  -7   4      381.81      373.33      7.55 o 
   2  -7   4      684.67      672.38     10.26 o 
   3  -7   4      499.06      495.41      9.28 o 
   4  -7   4        7.66        6.92      2.45 o 
   5  -7   4       94.01       99.07      4.37 o 
   6  -7   4       48.25       45.05      4.54 o 
   7  -7   4       10.54        3.09      3.43 o 
   8  -7   4       61.62       70.40      8.53 o 
  -6  -6   4        8.01        2.28      4.55 o 
  -5  -6   4      427.65      419.80     11.77 o 
  -4  -6   4       36.94       39.52      3.76 o 
  -3  -6   4      300.34      325.91      8.23 o 
  -2  -6   4      554.63      560.81     10.05 o 
  -1  -6   4       73.14       69.14      3.67 o 
   0  -6   4      940.91      901.43     13.11 o 
   1  -6   4      193.26      206.02      4.65 o 
   2  -6   4      986.70     1003.42     13.11 o 
   3  -6   4      321.42      305.30      9.45 o 
   4  -6   4       25.56       28.71      3.37 o 
   5  -6   4      167.15      170.76      5.35 o 
   6  -6   4      183.14      173.12      6.04 o 
   7  -6   4      308.33      307.18      9.75 o 
   8  -6   4        3.08        6.12      4.68 o 
  -7  -5   4      411.49      405.62     15.32 o 
  -6  -5   4        9.23       11.28      3.72 o 
  -5  -5   4      894.73      872.64     19.84 o 
  -4  -5   4      525.06      540.89     11.50 o 
  -3  -5   4       48.53       51.32      2.88 o 
  -2  -5   4     3805.37     3912.68     49.39 o 
  -1  -5   4      169.53      175.18      4.55 o 
   0  -5   4     2293.40     2336.39     30.04 o 
   1  -5   4      290.75      258.90      4.46 o 
   2  -5   4       71.32       76.58      2.80 o 
   3  -5   4     1186.14     1116.27     15.83 o 
   4  -5   4       50.58       50.99      3.24 o 
   5  -5   4      493.57      481.80     11.22 o 
   6  -5   4      479.71      461.79     12.08 o 
   7  -5   4       31.50       34.54      4.62 o 
   8  -5   4      253.56      254.18     16.68 o 
  -7  -4   4      120.39       90.61      7.04 o 
  -6  -4   4      147.60      147.24      6.32 o 
  -5  -4   4      369.24      354.81      9.02 o 
  -4  -4   4      449.07      436.40      8.45 o 
  -3  -4   4        1.32        1.08      1.55 o 
  -2  -4   4      460.89      459.03      7.54 o 
  -1  -4   4     3066.28     3242.45     41.59 o 
   0  -4   4       97.62      117.62      4.68 o 
   1  -4   4     1744.03     1719.05     20.39 o 
   2  -4   4      675.53      708.79     11.30 o 
   3  -4   4      338.15      319.84      6.72 o 
   4  -4   4      299.01      292.07      6.79 o 
   5  -4   4      205.94      208.78      6.11 o 
   6  -4   4        3.69        0.26      2.82 o 
   7  -4   4       21.10       23.75      5.08 o 
   8  -4   4       34.50       39.94      7.40 o 
  -8  -3   4        1.98        3.04      5.26 o 
  -7  -3   4       14.27       14.62      4.64 o 
  -6  -3   4       93.50       89.84      4.94 o 
  -5  -3   4        9.50       12.89      2.63 o 
  -4  -3   4     1336.26     1295.22     18.02 o 
  -3  -3   4        2.40        4.49      1.38 o 
  -2  -3   4     2821.42     2889.97     36.48 o 
  -1  -3   4     1090.90     1112.87     14.89 o 
   0  -3   4      456.07      431.00      6.56 o 
   1  -3   4     2014.56     1974.42     25.23 o 
   2  -3   4      206.01      231.60      4.90 o 
   3  -3   4      518.65      519.24      9.13 o 
   4  -3   4       44.83       42.38      4.34 o 
   5  -3   4       11.50       10.82      2.28 o 
   6  -3   4       25.50       25.15      3.74 o 
   7  -3   4        7.47        9.04      4.71 o 
   8  -3   4      152.35      150.70      9.95 o 
  -8  -2   4      285.47      255.01     14.33 o 
  -7  -2   4       99.58       95.59      6.57 o 
  -6  -2   4      777.60      744.98     17.55 o 
  -5  -2   4      413.34      414.95      7.57 o 
  -4  -2   4     1820.68     1766.71     23.45 o 
  -3  -2   4     1181.62     1124.69     15.33 o 
  -2  -2   4      275.62      261.76      4.61 o 
  -1  -2   4     3076.91     3094.23     38.39 o 
   0  -2   4      851.95      849.72     15.04 o 
   1  -2   4     1982.33     2025.68     32.61 o 
   2  -2   4     3263.18     3208.56     44.34 o 
   3  -2   4       54.84       59.76      2.52 o 
   4  -2   4     2268.35     2265.28     32.79 o 
   5  -2   4      454.95      458.28     10.22 o 
   6  -2   4       92.33      102.63      5.88 o 
   7  -2   4      319.31      336.47     11.25 o 
   8  -2   4        0.15       -3.03      4.64 o 
  -8  -1   4      100.21      106.85      7.55 o 
  -7  -1   4        1.58        6.58      4.13 o 
  -6  -1   4      171.21      168.50     10.56 o 
  -5  -1   4      254.80      250.37      4.90 o 
  -4  -1   4       28.12       30.79      1.84 o 
  -3  -1   4     1836.82     1825.38     23.51 o 
  -2  -1   4      133.81      137.03      3.76 o 
  -1  -1   4     1312.28     1299.53     15.90 o 
   0  -1   4      443.00      415.70      7.51 o 
   1  -1   4      304.47      326.86      5.19 o 
   2  -1   4      348.77      333.43      5.14 o 
   3  -1   4        2.17        1.84      1.03 o 
   4  -1   4      109.25      102.89      3.88 o 
   5  -1   4       78.63       75.60      4.53 o 
   6  -1   4        8.78        7.65      3.33 o 
   7  -1   4       18.98       15.15      6.56 o 
  -9   0   4       95.10       91.99     10.81 o 
  -8   0   4      305.32      295.02     14.51 o 
  -7   0   4        9.53        5.80      4.19 o 
  -6   0   4     1307.78     1278.61     24.51 o 
  -5   0   4      447.68      450.98      6.52 o 
  -4   0   4     1896.75     1929.40     22.85 o 
  -3   0   4     2994.89     2977.23     37.14 o 
  -2   0   4      147.00      165.36      3.98 o 
  -1   0   4     3229.32     3223.98     56.74 o 
   0   0   4     8502.15     8392.69    175.21 o 
   1   0   4     1041.39     1037.22     19.43 o 
   2   0   4     3639.15     3583.62     63.81 o 
   3   0   4       54.01       48.71      3.24 o 
   4   0   4     1300.49     1232.47     24.80 o 
   5   0   4      366.63      362.74     13.68 o 
   6   0   4      228.24      210.68     13.25 o 
   7   0   4      165.22      175.92     19.73 o 
  -9   1   4      169.67      172.15      9.57 o 
  -8   1   4       11.30       15.46      5.09 o 
  -7   1   4      775.68      739.86     11.35 o 
  -6   1   4        2.17        0.95      1.80 o 
  -5   1   4      811.69      778.94     10.91 o 
  -4   1   4      374.86      393.70      8.20 o 
  -3   1   4     2127.57     2153.66     23.30 o 
  -2   1   4     1468.76     1379.39     26.16 o 
  -1   1   4      386.91      379.18      5.97 o 
   0   1   4     3131.40     2983.40     44.97 o 
   1   1   4      477.22      432.94      8.00 o 
   2   1   4      272.26      280.21      6.26 o 
   3   1   4     1024.06     1018.53     17.70 o 
   4   1   4      292.76      273.39      8.92 o 
   5   1   4      374.35      380.51     11.46 o 
   6   1   4      172.87      182.86     11.09 o 
   7   1   4        4.57       -0.38      6.61 o 
  -9   2   4        2.72        0.97      5.40 o 
  -8   2   4       48.37       40.17      5.78 o 
  -7   2   4       99.55      111.29      4.76 o 
  -6   2   4      143.23      131.06      3.69 o 
  -5   2   4       47.02       43.10      2.31 o 
  -4   2   4       93.71      104.80      2.61 o 
  -3   2   4      267.75      249.18      5.69 o 
  -2   2   4       21.36       17.30      1.42 o 
  -1   2   4     1014.77     1090.43     15.10 o 
   0   2   4      763.25      760.00     14.57 o 
   1   2   4        5.54        8.82      1.57 o 
   2   2   4      552.49      518.63     11.04 o 
   3   2   4      421.33      429.97     15.40 o 
   4   2   4        7.52        1.90      3.05 o 
   5   2   4      348.99      331.70     23.34 o 
   6   2   4       42.47       34.97      5.33 o 
  -9   3   4      193.58      184.65     10.52 o 
  -8   3   4      189.78      179.88      9.18 o 
  -7   3   4      315.82      305.80      6.54 o 
  -6   3   4      481.88      444.64      8.36 o 
  -5   3   4      485.44      469.80     12.33 o 
  -4   3   4     3860.97     3813.24     44.87 o 
  -3   3   4      198.31      204.96      5.27 o 
  -2   3   4     3787.80     3674.43     44.41 o 
  -1   3   4      108.02      101.86      3.36 o 
   0   3   4     1258.51     1194.62     18.87 o 
   1   3   4     2136.08     2145.63     33.52 o 
   2   3   4      577.67      607.75     13.12 o 
   3   3   4     1141.57     1060.15     22.96 o 
   4   3   4      105.33      110.54      8.43 o 
   5   3   4      119.40      114.07      7.05 o 
   6   3   4      466.68      471.82     17.28 o 
  -9   4   4       77.08       67.92      8.66 o 
  -8   4   4      246.68      248.38     11.18 o 
  -7   4   4      212.87      222.46      9.66 o 
  -6   4   4      309.71      309.42      9.80 o 
  -5   4   4       10.04       18.63      2.45 o 
  -4   4   4      470.56      437.96      9.35 o 
  -3   4   4      673.79      649.14     10.54 o 
  -2   4   4      529.69      503.86      7.69 o 
  -1   4   4      662.18      618.72      9.99 o 
   0   4   4      423.90      423.59      7.53 o 
   1   4   4      913.70      908.81     12.90 o 
   2   4   4      349.90      356.03      9.86 o 
   3   4   4      371.62      347.39     17.08 o 
   4   4   4        7.45        6.95      3.84 o 
   5   4   4       39.27       50.58      6.94 o 
  -9   5   4       24.49       28.80      6.31 o 
  -8   5   4       21.10       23.89      3.68 o 
  -7   5   4       46.40       45.01      3.44 o 
  -6   5   4      788.76      750.80     14.98 o 
  -5   5   4      657.98      612.69     12.51 o 
  -4   5   4      666.47      671.53     13.11 o 
  -3   5   4       64.28       76.94      2.59 o 
  -2   5   4      645.28      607.73      9.24 o 
  -1   5   4     1214.95     1202.42     17.81 o 
   0   5   4      719.54      721.01      9.70 o 
   1   5   4      692.27      663.24     12.63 o 
   2   5   4        4.33        7.18      3.35 o 
   3   5   4      121.69      112.44     14.83 o 
   4   5   4      205.62      217.99     11.52 o 
   5   5   4       30.24       26.33      6.86 o 
  -9   6   4      337.27      353.43      9.25 o 
  -8   6   4      381.73      390.04     10.99 o 
  -7   6   4       81.30       74.77      5.05 o 
  -6   6   4      548.62      506.21     13.31 o 
  -5   6   4      222.22      212.87      7.83 o 
  -4   6   4      329.79      319.83      8.79 o 
  -3   6   4      902.57      843.94     11.52 o 
  -2   6   4       71.20       79.30      2.76 o 
  -1   6   4     1529.12     1447.53     19.53 o 
   0   6   4      102.37      115.07      3.86 o 
   1   6   4      763.21      750.11     28.47 o 
   2   6   4      908.05      968.58     25.74 o 
   3   6   4       38.87       27.49      5.90 o 
   4   6   4      527.98      565.46     19.49 o 
  -9   7   4        3.55        4.01      4.52 o 
  -8   7   4       16.01       19.17      4.32 o 
  -7   7   4      178.81      194.41      8.93 o 
  -6   7   4        5.75        7.92      3.86 o 
  -5   7   4      594.20      575.06     14.44 o 
  -4   7   4       72.80       58.48      4.11 o 
  -3   7   4      340.73      335.43      7.36 o 
  -2   7   4      143.11      132.12      4.08 o 
  -1   7   4      211.12      215.44      6.57 o 
   0   7   4       44.81       29.17      5.13 o 
   1   7   4        1.34       -1.00      4.51 o 
   2   7   4        5.47        5.63      5.41 o 
   3   7   4       19.51       15.38      6.52 o 
  -9   8   4       32.45       52.60      7.64 o 
  -8   8   4      244.66      251.06      9.25 o 
  -7   8   4        3.88        1.84      4.44 o 
  -6   8   4      247.33      229.83      9.24 o 
  -5   8   4      410.99      400.08     11.94 o 
  -4   8   4      249.44      232.98      9.58 o 
  -3   8   4      267.28      248.22      6.65 o 
  -2   8   4       24.44       26.50      3.14 o 
  -1   8   4       15.81       19.33      3.50 o 
   0   8   4      421.09      404.30     14.73 o 
   1   8   4       68.21       64.48      7.22 o 
   2   8   4      242.20      240.76     22.29 o 
  -8   9   4      199.48      216.71     10.33 o 
  -7   9   4      511.29      496.35     14.91 o 
  -6   9   4       10.46        7.76      4.68 o 
  -5   9   4      710.44      679.06     14.96 o 
  -4   9   4      521.60      493.87     11.87 o 
  -3   9   4      442.55      433.27      9.61 o 
  -2   9   4      685.43      665.05     12.57 o 
  -1   9   4       31.91       49.61      6.80 o 
   0   9   4      452.51      460.69     24.25 o 
   1   9   4      363.62      382.71     22.78 o 
  -7  10   4       36.34       39.43      6.63 o 
  -6  10   4       28.41       30.27      6.12 o 
  -5  10   4       13.91       18.13      4.59 o 
  -4  10   4       68.66       69.74      5.48 o 
  -3  10   4        1.19        2.43      3.31 o 
  -2  10   4       81.26       87.34      6.57 o 
  -1  10   4        7.68        5.10      6.18 o 
   0  10   4       93.62       90.13     10.51 o 
  -6  11   4       60.86       87.89      9.00 o 
  -5  11   4      285.20      293.86     10.32 o 
  -4  11   4      509.30      489.15     12.99 o 
  -3  11   4       66.97       71.32      5.94 o 
  -2  11   4      348.66      356.68     15.20 o 
   0 -12   5      218.82      256.25     21.21 o 
   1 -12   5       19.57       20.67      4.49 o 
   2 -12   5      162.98      182.12     10.28 o 
   3 -12   5       95.46       91.29      5.54 o 
   4 -12   5       34.63       35.98      5.76 o 
   5 -12   5      154.18      179.34     12.00 o 
  -1 -11   5       11.17       14.89      3.79 o 
   0 -11   5      240.81      247.86      8.95 o 
   1 -11   5       59.36       65.50      6.92 o 
   2 -11   5      331.72      334.36     13.16 o 
   3 -11   5      153.52      160.47      6.42 o 
   4 -11   5       75.21       76.43      6.47 o 
   5 -11   5      143.52      132.23      6.90 o 
   6 -11   5       15.09       16.07      4.68 o 
  -3 -10   5       11.21       11.52      9.33 o 
  -2 -10   5      952.60      951.58     20.87 o 
  -1 -10   5      215.91      213.49      8.33 o 
   0 -10   5      445.95      444.99     10.60 o 
   1 -10   5      924.79      941.03     17.97 o 
   2 -10   5        6.88        5.71      2.83 o 
   3 -10   5      417.11      422.83      8.55 o 
   4 -10   5      217.99      224.83      8.95 o 
   5 -10   5       42.66       42.13      4.91 o 
   6 -10   5      328.67      322.55     12.19 o 
  -4  -9   5       81.21       79.80      5.74 o 
  -3  -9   5        3.07       -3.59      3.59 o 
  -2  -9   5      217.14      179.77      7.62 o 
  -1  -9   5      222.56      229.31      7.20 o 
   0  -9   5       88.06       96.48      5.19 o 
   1  -9   5      383.20      391.17      8.58 o 
   2  -9   5      276.73      286.46      6.44 o 
   3  -9   5      297.99      306.61      6.85 o 
   4  -9   5      140.52      142.81      5.51 o 
   5  -9   5        7.24        3.98      3.65 o 
   6  -9   5        2.58        6.24      4.04 o 
   7  -9   5        4.46        9.44      4.24 o 
  -5  -8   5       66.17       68.47      5.85 o 
  -4  -8   5      409.35      425.91     14.53 o 
  -3  -8   5       74.91       76.77      5.33 o 
  -2  -8   5     1109.12     1115.88     26.56 o 
  -1  -8   5      549.46      569.65     10.84 o 
   0  -8   5      592.49      611.04     11.16 o 
   1  -8   5     1181.56     1166.89     27.93 o 
   2  -8   5      272.60      261.81      8.34 o 
   3  -8   5      935.69      905.93     15.08 o 
   4  -8   5     1024.52     1010.12     17.70 o 
   5  -8   5        0.24        0.67      2.90 o 
   6  -8   5      723.91      708.57     19.05 o 
   7  -8   5       50.78       46.93      5.18 o 
  -5  -7   5      233.57      258.38     11.05 o 
  -4  -7   5      196.59      188.70      7.13 o 
  -3  -7   5      304.36      329.14      8.87 o 
  -2  -7   5      199.10      192.63      5.69 o 
  -1  -7   5     1030.94     1023.60     16.36 o 
   0  -7   5      364.93      357.93      8.26 o 
   1  -7   5      742.31      778.90     12.73 o 
   2  -7   5      445.27      436.47      7.18 o 
   3  -7   5        0.68        0.93      2.15 o 
   4  -7   5      744.06      730.04     12.84 o 
   5  -7   5      117.66      126.17      5.04 o 
   6  -7   5       14.48       15.10      3.77 o 
   7  -7   5      160.10      163.21      7.37 o 
  -6  -6   5       29.13       20.20      4.54 o 
  -5  -6   5      103.79      108.60      5.63 o 
  -4  -6   5      139.91      143.87      5.94 o 
  -3  -6   5      695.98      689.72     12.15 o 
  -2  -6   5      324.70      337.04      7.29 o 
  -1  -6   5      302.85      295.37      6.02 o 
   0  -6   5       15.26       15.18      1.91 o 
   1  -6   5      203.06      183.11      3.98 o 
   2  -6   5      378.72      395.78      6.57 o 
   3  -6   5      551.56      547.49      9.34 o 
   4  -6   5       71.94       79.11      4.54 o 
   5  -6   5       19.90       18.97      2.90 o 
   6  -6   5        8.31        9.90      4.19 o 
   7  -6   5      229.72      236.64     20.18 o 
   8  -6   5       80.66       79.15      8.30 o 
  -7  -5   5      203.82      204.95      9.77 o 
  -6  -5   5      306.81      323.77     15.19 o 
  -5  -5   5      640.68      630.32     13.45 o 
  -4  -5   5      192.79      190.19      6.66 o 
  -3  -5   5      433.54      434.27      8.50 o 
  -2  -5   5      725.67      711.61     11.02 o 
  -1  -5   5      389.05      364.39      6.58 o 
   0  -5   5     4218.17     4287.25     53.61 o 
   1  -5   5       20.64       24.70      1.60 o 
   2  -5   5     1491.71     1489.77     20.26 o 
   3  -5   5     1366.34     1396.86     19.44 o 
   4  -5   5      670.14      680.99     18.69 o 
   5  -5   5      656.87      631.79     12.26 o 
   6  -5   5       28.19       35.13      3.84 o 
   7  -5   5       70.44       63.99      6.02 o 
   8  -5   5      159.73      132.35     13.55 o 
  -7  -4   5      268.07      270.59     10.86 o 
  -6  -4   5       15.25       17.03      4.55 o 
  -5  -4   5      252.08      269.00      9.32 o 
  -4  -4   5      573.18      594.51     10.65 o 
  -3  -4   5      168.64      179.32      4.94 o 
  -2  -4   5      534.91      543.08      8.67 o 
  -1  -4   5       73.58       82.76      2.79 o 
   0  -4   5      444.81      480.35      8.28 o 
   1  -4   5       43.88       44.37      3.07 o 
   2  -4   5      134.63      148.02      4.12 o 
   3  -4   5      623.49      649.72     11.26 o 
   4  -4   5      163.37      167.15      5.36 o 
   5  -4   5      299.56      301.77     12.00 o 
   6  -4   5      146.34      147.17      8.57 o 
   7  -4   5        2.77        1.58      5.85 o 
  -8  -3   5      230.11      215.86     10.45 o 
  -7  -3   5       94.60       93.60      6.85 o 
  -6  -3   5       59.67       52.02      5.12 o 
  -5  -3   5       92.74       87.65      4.82 o 
  -4  -3   5      869.04      870.85     13.02 o 
  -3  -3   5      360.40      362.44      6.53 o 
  -2  -3   5     1347.98     1437.72     19.18 o 
  -1  -3   5      300.49      332.56      5.59 o 
   0  -3   5     1416.10     1437.81     18.82 o 
   1  -3   5        6.32        9.11      2.32 o 
   2  -3   5     1472.24     1444.75     21.19 o 
   3  -3   5      710.77      667.94     11.18 o 
   4  -3   5      197.59      188.98      5.22 o 
   5  -3   5     1028.76     1035.82     19.22 o 
   6  -3   5        1.94        0.27      3.72 o 
   7  -3   5       54.19       48.35      6.58 o 
  -8  -2   5       13.85        9.32      5.37 o 
  -7  -2   5      493.81      486.55     15.96 o 
  -6  -2   5      645.16      616.70     15.39 o 
  -5  -2   5     1165.34     1155.49     16.59 o 
  -4  -2   5     1866.31     1879.35     24.87 o 
  -3  -2   5       38.45       39.22      2.02 o 
  -2  -2   5     1894.89     1890.15     24.32 o 
  -1  -2   5     1023.03     1052.98     14.06 o 
   0  -2   5      412.13      391.92      7.76 o 
   1  -2   5     1151.60     1073.92     16.13 o 
   2  -2   5        0.01        0.78      0.99 o 
   3  -2   5      672.37      670.15      9.06 o 
   4  -2   5      291.16      287.29      7.01 o 
   5  -2   5      307.52      317.78      7.95 o 
   6  -2   5      447.65      452.77     11.92 o 
   7  -2   5       12.78       12.45      6.61 o 
  -8  -1   5       71.92       72.25      7.05 o 
  -7  -1   5       82.01       82.27      6.38 o 
  -6  -1   5       42.42       51.60      3.54 o 
  -5  -1   5       43.90       36.42      2.34 o 
  -4  -1   5      277.58      269.56      5.22 o 
  -3  -1   5       62.74       53.39      2.05 o 
  -2  -1   5       37.16       55.84      1.73 o 
  -1  -1   5      434.67      385.52      6.30 o 
   0  -1   5     2269.26     2354.11     54.64 o 
   1  -1   5     3253.94     3215.54     57.10 o 
   2  -1   5       14.98       20.71      1.82 o 
   3  -1   5       79.94       90.76      4.53 o 
   4  -1   5      141.18      135.85      5.84 o 
   5  -1   5       69.84       73.53      6.68 o 
   6  -1   5       16.46       20.05      5.84 o 
   7  -1   5       45.76       57.62      8.58 o 
  -9   0   5       81.65       70.45      7.53 o 
  -8   0   5       30.93       28.09      5.68 o 
  -7   0   5       69.98       80.69     14.16 o 
  -6   0   5      879.91      841.06     14.53 o 
  -5   0   5       41.05       45.92      2.69 o 
  -4   0   5      589.47      569.47      8.02 o 
  -3   0   5      594.20      612.44      8.07 o 
  -2   0   5     1803.19     1881.26     29.02 o 
  -1   0   5     1129.99     1207.72     22.36 o 
   0   0   5     1927.83     2035.84     30.88 o 
   1   0   5      282.56      253.28      9.12 o 
   2   0   5      275.18      263.26      7.06 o 
   3   0   5      301.49      284.13      8.01 o 
   4   0   5      547.03      542.14     17.48 o 
   5   0   5       77.01       80.76      7.12 o 
   6   0   5      130.25      136.03      9.85 o 
   7   0   5        7.85        4.95      7.66 o 
  -9   1   5       66.71       64.99      7.23 o 
  -8   1   5      642.61      638.96     17.17 o 
  -7   1   5       32.58       31.41      2.79 o 
  -6   1   5     1034.16     1003.48     22.02 o 
  -5   1   5     1645.35     1647.21     20.70 o 
  -4   1   5       13.36       13.08      1.39 o 
  -3   1   5     5640.03     5592.73     73.71 o 
  -2   1   5      558.22      574.60     16.24 o 
  -1   1   5     1530.94     1537.25     23.80 o 
   0   1   5     1477.26     1469.69     26.89 o 
   1   1   5       33.75       30.90      2.24 o 
   2   1   5     1445.73     1402.47     23.08 o 
   3   1   5       66.01       64.45      3.49 o 
   4   1   5      354.86      326.26     22.39 o 
   5   1   5      605.23      579.30     19.06 o 
   6   1   5       85.09       70.74      9.13 o 
  -9   2   5        4.37        5.38      5.54 o 
  -8   2   5       35.34       24.52      3.45 o 
  -7   2   5       24.49       29.55      3.04 o 
  -6   2   5      374.16      385.05      9.44 o 
  -5   2   5      240.59      246.99      5.43 o 
  -4   2   5      160.76      179.70      6.87 o 
  -3   2   5      223.92      201.81      5.24 o 
  -2   2   5      663.53      662.48     12.54 o 
  -1   2   5      167.49      167.17      3.33 o 
   0   2   5       33.30       33.35      1.84 o 
   1   2   5       54.07       52.98      2.61 o 
   2   2   5       11.86       13.69      2.16 o 
   3   2   5        5.29        9.73      3.16 o 
   4   2   5       55.81       47.75      4.98 o 
   5   2   5       23.71       20.30      4.81 o 
   6   2   5        2.68       10.96      6.50 o 
  -9   3   5       47.89       33.03      7.77 o 
  -8   3   5      765.64      741.54     22.16 o 
  -7   3   5       21.84       24.15      2.91 o 
  -6   3   5      986.55      950.49     16.64 o 
  -5   3   5      844.78      799.79     13.54 o 
  -4   3   5       48.43       50.84      2.75 o 
  -3   3   5     2488.44     2431.44     34.25 o 
  -2   3   5     1939.59     1866.63     25.40 o 
  -1   3   5     1286.74     1236.12     17.44 o 
   0   3   5     3580.48     3410.26     59.00 o 
   1   3   5        8.53       12.17      1.65 o 
   2   3   5     1846.72     1833.24     34.51 o 
   3   3   5       64.18       86.97      8.42 o 
   4   3   5      321.31      328.47     10.95 o 
   5   3   5       48.45       56.69      6.20 o 
  -9   4   5      153.15      158.38      7.31 o 
  -8   4   5        6.56        3.09      3.25 o 
  -7   4   5      391.90      396.26     14.45 o 
  -6   4   5      834.27      784.34     13.98 o 
  -5   4   5     1396.75     1357.02     21.05 o 
  -4   4   5      622.96      594.36     10.51 o 
  -3   4   5      352.46      378.74      6.53 o 
  -2   4   5      356.88      323.83      5.78 o 
  -1   4   5      217.55      217.10      5.07 o 
   0   4   5      382.73      385.15      8.28 o 
   1   4   5      519.47      517.70      9.22 o 
   2   4   5       82.08       93.07      5.60 o 
   3   4   5      385.42      387.44     20.97 o 
   4   4   5      242.99      224.99      9.43 o 
   5   4   5       34.88       39.51      6.00 o 
  -9   5   5        9.33       13.77      3.78 o 
  -8   5   5       48.30       52.82      4.97 o 
  -7   5   5       70.49       62.93      4.87 o 
  -6   5   5        1.14        2.19      2.48 o 
  -5   5   5      331.11      313.22      7.36 o 
  -4   5   5      115.90      102.47      4.53 o 
  -3   5   5       56.37       51.77      3.79 o 
  -2   5   5      193.46      190.40      4.48 o 
  -1   5   5        2.13       -0.19      2.02 o 
   0   5   5      125.60      131.21      4.23 o 
   1   5   5       76.71       80.20      4.61 o 
   2   5   5       98.47       98.38      5.69 o 
   3   5   5      160.20      148.53      7.43 o 
   4   5   5       79.84       77.11      8.11 o 
  -9   6   5      555.14      604.91     23.95 o 
  -8   6   5        1.17        1.79      3.78 o 
  -7   6   5     1083.33     1046.66     20.27 o 
  -6   6   5      150.71      143.06      5.54 o 
  -5   6   5      188.14      191.59      6.75 o 
  -4   6   5     2246.58     2209.86     31.98 o 
  -3   6   5       86.63       86.68      2.99 o 
  -2   6   5     1248.35     1227.92     16.99 o 
  -1   6   5     1438.10     1418.86     21.24 o 
   0   6   5      164.35      168.24      3.85 o 
   1   6   5      749.53      775.44     25.53 o 
   2   6   5       22.96       34.85      7.07 o 
   3   6   5       61.56       72.07     13.84 o 
  -9   7   5       16.65       17.09      5.06 o 
  -8   7   5      134.16      133.65      7.02 o 
  -7   7   5       36.82       28.63      4.21 o 
  -6   7   5      179.11      190.61      8.43 o 
  -5   7   5        0.46       -3.07      3.95 o 
  -4   7   5      105.85      107.86      4.66 o 
  -3   7   5      929.93      889.71     13.47 o 
  -2   7   5      169.73      163.15      4.28 o 
  -1   7   5     1403.96     1398.37     23.64 o 
   0   7   5        3.33       -0.29      4.30 o 
   1   7   5       59.57       62.54      8.64 o 
   2   7   5      240.12      271.73     13.12 o 
   3   7   5       12.09       11.98     10.11 o 
  -8   8   5       33.62       42.22      5.27 o 
  -7   8   5      102.25      108.24     10.89 o 
  -6   8   5      139.99      155.78      8.02 o 
  -5   8   5       16.29       12.52      4.23 o 
  -4   8   5     1289.43     1219.75     21.89 o 
  -3   8   5        5.22        5.63      2.69 o 
  -2   8   5      723.56      699.77     12.62 o 
  -1   8   5       31.98       21.10      5.34 o 
   0   8   5       92.37      100.18      8.18 o 
   1   8   5      408.89      411.97     21.60 o 
   2   8   5      142.39      135.29     14.14 o 
  -8   9   5      151.80      150.95      7.72 o 
  -7   9   5       19.78       24.59      5.74 o 
  -6   9   5      444.15      432.34     16.65 o 
  -5   9   5      161.76      159.56      7.32 o 
  -4   9   5       48.40       50.70      4.85 o 
  -3   9   5      509.73      501.75     11.15 o 
  -2   9   5       30.07       30.72      4.66 o 
  -1   9   5      372.76      355.20     15.91 o 
   0   9   5      236.53      274.35     24.45 o 
   1   9   5       72.87       78.22     19.73 o 
  -7  10   5       59.24       65.86      7.33 o 
  -6  10   5       14.68        8.84      5.49 o 
  -5  10   5       73.20       66.67      6.01 o 
  -4  10   5       22.84       25.05      4.75 o 
  -3  10   5      128.35      125.12      7.47 o 
  -2  10   5       55.37       63.92      6.31 o 
  -1  10   5        7.68        2.36      6.24 o 
  -5  11   5      113.27      103.65      7.18 o 
  -4  11   5        1.93        3.14      4.64 o 
   1 -12   6        5.80        4.68      4.57 o 
   2 -12   6      145.54      142.20      8.10 o 
   3 -12   6        0.57       -0.96      4.90 o 
   4 -12   6       34.53       50.07     12.37 o 
  -1 -11   6      139.40      141.44      8.48 o 
   0 -11   6      314.49      326.10     11.40 o 
   1 -11   6      122.25      124.92      7.22 o 
   2 -11   6      321.48      314.52     11.15 o 
   3 -11   6        3.48        5.42      4.03 o 
   4 -11   6      176.88      180.74      8.39 o 
   5 -11   6       12.16        9.00      4.62 o 
  -2 -10   6      371.60      384.02     11.76 o 
  -1 -10   6      215.93      231.74     12.13 o 
   0 -10   6      626.38      620.78     13.50 o 
   1 -10   6        8.43        5.26      3.55 o 
   2 -10   6      735.69      719.96     15.63 o 
   3 -10   6      168.09      165.73      7.20 o 
   4 -10   6       88.92       90.68      5.89 o 
   5 -10   6      156.23      166.51      7.53 o 
   6 -10   6       73.22       70.21      6.06 o 
  -4  -9   6      117.13      114.86      6.93 o 
  -3  -9   6       41.05       50.57      5.28 o 
  -2  -9   6      165.14      169.18      6.89 o 
  -1  -9   6        4.05        7.62      2.84 o 
   0  -9   6       74.43       81.45      4.38 o 
   1  -9   6       45.00       48.73      3.83 o 
   2  -9   6      161.18      156.39      6.49 o 
   3  -9   6      141.90      133.11      6.20 o 
   4  -9   6       31.03       28.81      4.22 o 
   5  -9   6      208.34      204.10      7.90 o 
   6  -9   6       20.93       19.32      4.61 o 
  -4  -8   6      251.50      254.24      9.39 o 
  -3  -8   6      111.16      111.34      5.60 o 
  -2  -8   6      849.92      864.66     15.06 o 
  -1  -8   6        8.84        9.30      2.67 o 
   0  -8   6      255.01      255.99      7.53 o 
   1  -8   6      440.24      426.87     12.05 o 
   2  -8   6      183.33      172.35      6.46 o 
   3  -8   6      468.79      460.35     13.60 o 
   4  -8   6      246.20      261.60      8.34 o 
   5  -8   6      152.29      169.27     10.94 o 
   6  -8   6       12.76       16.73      4.22 o 
   7  -8   6       87.57       96.87      6.42 o 
  -5  -7   6       61.48       61.06      6.43 o 
  -4  -7   6      911.37      923.98     21.03 o 
  -3  -7   6       40.03       60.19      4.32 o 
  -2  -7   6      405.18      432.29      8.96 o 
  -1  -7   6     2134.80     2094.98     30.44 o 
   0  -7   6       18.82       24.81      3.23 o 
   1  -7   6     1874.09     1848.07     25.10 o 
   2  -7   6      405.13      364.72      8.59 o 
   3  -7   6       93.60      109.25      4.77 o 
   4  -7   6      764.53      753.11     15.46 o 
   5  -7   6        0.78       -2.32      3.38 o 
   6  -7   6       47.53       45.65      4.93 o 
   7  -7   6      173.17      172.30      9.10 o 
  -6  -6   6       76.96       76.33      8.55 o 
  -5  -6   6        5.56        3.63      3.51 o 
  -4  -6   6      113.16      113.75      5.48 o 
  -3  -6   6      115.20      119.68      5.13 o 
  -2  -6   6      316.90      322.65      7.16 o 
  -1  -6   6      294.96      307.13      6.32 o 
   0  -6   6       81.79       91.40      3.73 o 
   1  -6   6      389.37      382.79      7.03 o 
   2  -6   6        8.24        4.01      2.35 o 
   3  -6   6       43.30       55.88      3.57 o 
   4  -6   6        7.98        9.44      2.83 o 
   5  -6   6        2.46        3.18      3.06 o 
   6  -6   6        2.30       -0.12      4.12 o 
   7  -6   6       20.07       21.11      6.66 o 
  -7  -5   6      119.00      136.08     13.94 o 
  -6  -5   6      780.37      767.21     25.22 o 
  -5  -5   6       26.22       20.96      3.52 o 
  -4  -5   6     2092.88     2122.48     31.01 o 
  -3  -5   6      464.13      462.83      9.04 o 
  -2  -5   6      843.43      848.39     12.76 o 
  -1  -5   6      943.54      919.45     13.40 o 
   0  -5   6      201.79      197.42      4.53 o 
   1  -5   6     1955.51     1917.54     28.54 o 
   2  -5   6      634.08      573.81     10.79 o 
   3  -5   6      118.55      129.38      4.87 o 
   4  -5   6     1562.07     1551.57     31.89 o 
   5  -5   6       93.37       85.32      5.21 o 
   6  -5   6     1008.17     1023.45     48.50 o 
   7  -5   6       25.30       20.23      8.44 o 
  -7  -4   6       18.76       26.34      5.52 o 
  -6  -4   6      110.93      107.88      6.75 o 
  -5  -4   6      207.65      209.08      6.96 o 
  -4  -4   6       51.49       52.17      2.94 o 
  -3  -4   6     1483.12     1479.60     20.43 o 
  -2  -4   6      949.48      971.41     14.00 o 
  -1  -4   6      753.56      754.54     11.14 o 
   0  -4   6     1369.46     1368.66     18.40 o 
   1  -4   6       52.21       55.45      2.99 o 
   2  -4   6      501.56      499.88     10.76 o 
   3  -4   6       52.19       48.82      3.44 o 
   4  -4   6        3.99        6.44      3.26 o 
   5  -4   6       42.73       39.04      4.04 o 
   6  -4   6      122.71      130.30      7.30 o 
   7  -4   6       29.58       29.15      6.44 o 
  -7  -3   6        6.17        5.99      4.74 o 
  -6  -3   6      358.42      331.39     15.12 o 
  -5  -3   6       12.49       13.02      2.30 o 
  -4  -3   6       58.02       54.67      2.81 o 
  -3  -3   6     1142.29     1151.54     16.13 o 
  -2  -3   6        2.86        1.82      1.59 o 
  -1  -3   6     1599.56     1606.72     21.10 o 
   0  -3   6      183.64      186.93      4.76 o 
   1  -3   6        4.34        4.80      2.07 o 
   2  -3   6      439.62      430.61      9.41 o 
   3  -3   6        4.89       15.51      3.93 o 
   4  -3   6       14.48       12.71      3.17 o 
   5  -3   6        7.44        8.16      4.93 o 
   6  -3   6       77.88       78.50      5.88 o 
   7  -3   6       11.99       -2.16     10.80 o 
  -8  -2   6      126.92      104.73      7.82 o 
  -7  -2   6      432.63      436.05     13.34 o 
  -6  -2   6        1.63        4.54      3.66 o 
  -5  -2   6     2089.48     1995.85     29.98 o 
  -4  -2   6       32.09       31.76      2.22 o 
  -3  -2   6     1222.73     1194.72     16.38 o 
  -2  -2   6     2391.34     2435.51     30.96 o 
  -1  -2   6      525.96      526.45      8.09 o 
   0  -2   6     3794.16     3789.02     53.15 o 
   1  -2   6      570.96      574.17     10.64 o 
   2  -2   6      946.54      900.76     24.55 o 
   3  -2   6     2262.63     2214.88     54.10 o 
   4  -2   6        9.22        7.13      4.06 o 
   5  -2   6      450.38      408.24     25.72 o 
   6  -2   6       79.05       77.17     13.94 o 
   7  -2   6        2.57       10.60     12.57 o 
  -8  -1   6        0.86        3.54      5.18 o 
  -7  -1   6      399.66      392.52     12.32 o 
  -6  -1   6       40.87       46.95      3.37 o 
  -5  -1   6      327.25      326.82      7.50 o 
  -4  -1   6      581.56      596.38      9.30 o 
  -3  -1   6      197.91      207.72      4.18 o 
  -2  -1   6      307.32      287.24      4.46 o 
  -1  -1   6       53.59       49.37      2.88 o 
   0  -1   6       11.62       13.63      2.63 o 
   1  -1   6     2030.53     2002.80     47.90 o 
   2  -1   6      114.73      123.64      4.74 o 
   3  -1   6      717.33      747.18     16.15 o 
   4  -1   6       36.50       33.64      4.93 o 
   5  -1   6        3.74       -6.68      6.68 o 
   6  -1   6      214.61      213.64     20.42 o 
  -8   0   6      138.91      125.49      7.92 o 
  -7   0   6       46.15       51.47      4.57 o 
  -6   0   6       28.59       43.10      3.27 o 
  -5   0   6     1277.74     1236.92     19.48 o 
  -4   0   6      110.68       93.33      2.93 o 
  -3   0   6       73.41       71.95      3.15 o 
  -2   0   6     1683.22     1649.84     30.63 o 
  -1   0   6      694.60      713.76     19.12 o 
   0   0   6     4864.26     4952.67     73.68 o 
   1   0   6        8.29        9.61      1.99 o 
   2   0   6      619.10      609.18     16.58 o 
   3   0   6      201.13      206.39      6.98 o 
   4   0   6        2.15        1.48      3.93 o 
   5   0   6      233.96      214.43     18.85 o 
   6   0   6       51.27       60.87     14.14 o 
  -9   1   6      404.66      401.15     16.24 o 
  -8   1   6       58.15       62.35      9.32 o 
  -7   1   6      564.54      561.73     14.27 o 
  -6   1   6      306.31      300.01      6.66 o 
  -5   1   6      159.97      164.75      8.42 o 
  -4   1   6     1671.09     1635.48     26.75 o 
  -3   1   6       23.30       24.41      1.97 o 
  -2   1   6     2415.29     2432.83     44.12 o 
  -1   1   6     1116.14     1074.36     17.28 o 
   0   1   6       77.69       81.01      3.50 o 
   1   1   6     1695.66     1713.05     31.88 o 
   2   1   6      394.87      389.05      9.69 o 
   3   1   6      301.95      303.15     11.22 o 
   4   1   6      384.22      393.58     14.42 o 
   5   1   6       20.99       36.52     11.00 o 
   6   1   6      407.50      402.15     28.47 o 
  -9   2   6       19.66       17.97      7.22 o 
  -8   2   6      109.91      120.86      5.17 o 
  -7   2   6        1.68       -1.37      2.45 o 
  -6   2   6        8.42        5.43      2.15 o 
  -5   2   6      299.61      293.92      6.88 o 
  -4   2   6       41.00       38.10      3.49 o 
  -3   2   6      198.31      192.34      5.37 o 
  -2   2   6       72.38       70.79      2.86 o 
  -1   2   6      278.07      274.56      5.64 o 
   0   2   6        0.50       -1.10      1.39 o 
   1   2   6       99.22       97.75      4.39 o 
   2   2   6      482.26      482.06     10.20 o 
   3   2   6       32.57       39.86      4.30 o 
   4   2   6      117.36      111.45     23.96 o 
   5   2   6       45.93       44.94      7.07 o 
  -9   3   6      121.75      123.21     13.06 o 
  -8   3   6       95.82      100.53      4.75 o 
  -7   3   6       31.76       35.97      3.05 o 
  -6   3   6      945.47      898.55     15.48 o 
  -5   3   6        2.02        3.04      2.35 o 
  -4   3   6      838.24      816.95     13.60 o 
  -3   3   6      107.85      117.37      4.21 o 
  -2   3   6      195.28      178.77      5.21 o 
  -1   3   6      807.46      773.83     13.31 o 
   0   3   6       20.54       22.09      2.21 o 
   1   3   6      700.37      725.86     13.42 o 
   2   3   6      466.14      459.00     16.08 o 
   3   3   6      109.00      103.21      9.55 o 
   4   3   6      707.97      677.40     25.54 o 
   5   3   6        0.84       -4.21      7.66 o 
  -9   4   6        0.69        0.37      3.51 o 
  -8   4   6      456.62      457.50     15.78 o 
  -7   4   6      127.80      132.82      5.45 o 
  -6   4   6       75.93       83.37      4.60 o 
  -5   4   6     2158.75     2068.62     30.60 o 
  -4   4   6        1.18        0.87      1.84 o 
  -3   4   6     2216.28     2220.09     28.79 o 
  -2   4   6      303.67      279.29      5.52 o 
  -1   4   6      220.30      214.37      4.73 o 
   0   4   6     1372.56     1354.86     25.96 o 
   1   4   6      205.97      186.12      5.20 o 
   2   4   6      154.08      150.69      9.84 o 
   3   4   6       43.43       68.03      8.49 o 
   4   4   6        3.24       -0.53      4.48 o 
  -9   5   6        0.03        1.42      4.70 o 
  -8   5   6       19.66       18.69      4.20 o 
  -7   5   6       54.57       54.52      4.28 o 
  -6   5   6      291.08      278.90      8.38 o 
  -5   5   6        9.60       10.33      2.56 o 
  -4   5   6      123.76      120.11      5.09 o 
  -3   5   6       40.58       42.60      2.59 o 
  -2   5   6       99.98      105.46      3.60 o 
  -1   5   6      180.64      172.43      5.02 o 
   0   5   6       85.03       95.71      5.22 o 
   1   5   6       10.69        7.63      3.23 o 
   2   5   6       20.59       23.67      4.25 o 
   3   5   6       46.55       57.72      6.76 o 
   4   5   6      117.97      117.14      7.82 o 
  -9   6   6       18.88       27.50      5.18 o 
  -8   6   6      305.13      301.70      9.96 o 
  -7   6   6      209.11      215.93      7.15 o 
  -6   6   6       63.05       57.73      4.03 o 
  -5   6   6      415.53      402.83     10.21 o 
  -4   6   6      183.78      180.15      6.45 o 
  -3   6   6      921.96      885.96     13.22 o 
  -2   6   6      289.66      281.46      6.11 o 
  -1   6   6       39.92       38.82      3.06 o 
   0   6   6     1183.21     1204.61     23.92 o 
   1   6   6       71.94       81.38      5.24 o 
   2   6   6      788.95      815.34     32.82 o 
   3   6   6       27.87       40.84      7.22 o 
  -8   7   6       55.23       50.78      5.49 o 
  -7   7   6      286.88      293.13      9.53 o 
  -6   7   6      216.26      198.80      6.70 o 
  -5   7   6       49.13       51.36      5.44 o 
  -4   7   6      221.13      212.03      6.60 o 
  -3   7   6       62.05       60.72      3.87 o 
  -2   7   6       99.66      104.48      4.13 o 
  -1   7   6        5.15        6.44      2.79 o 
   0   7   6       10.20       16.57      5.13 o 
   1   7   6       62.11       66.67      7.20 o 
   2   7   6        5.60       10.65      6.32 o 
  -8   8   6        1.73       -1.29      4.07 o 
  -7   8   6      156.98      152.86     10.69 o 
  -6   8   6       16.18       15.12      4.91 o 
  -5   8   6       13.43       18.74      4.60 o 
  -4   8   6      383.89      377.20     10.14 o 
  -3   8   6       11.56        6.68      3.57 o 
  -2   8   6      455.23      462.24      9.88 o 
  -1   8   6       26.16       25.43      5.76 o 
   0   8   6       17.74       20.56      6.26 o 
   1   8   6        6.71       11.61      6.38 o 
  -7   9   6       79.41       75.27      7.39 o 
  -6   9   6      455.97      427.63     13.76 o 
  -5   9   6       31.34       28.32      5.39 o 
  -4   9   6      324.79      328.49      9.93 o 
  -3   9   6      203.27      221.97     11.48 o 
  -2   9   6       28.14       38.03      5.33 o 
  -1   9   6      566.11      595.55     18.95 o 
   0   9   6       17.97       33.41      7.42 o 
  -6  10   6      189.06      187.30      9.81 o 
  -5  10   6        9.37        7.67      4.76 o 
  -4  10   6       42.25       37.89      5.27 o 
  -3  10   6       90.21       94.90      6.23 o 
  -2  10   6        1.21       -4.86      4.86 o 
  -1 -11   7       44.10       35.33      6.70 o 
   0 -11   7       14.57       18.57      4.84 o 
   1 -11   7      279.30      287.60      9.80 o 
   2 -11   7        2.15        1.72      3.85 o 
   3 -11   7      182.63      189.67      8.23 o 
   4 -11   7       74.21       78.68      6.18 o 
  -2 -10   7        5.36        3.69      5.43 o 
  -1 -10   7      824.59      813.44     22.16 o 
   0 -10   7      226.14      233.94      8.54 o 
   1 -10   7      275.59      293.88     10.69 o 
   2 -10   7      446.03      442.20     11.73 o 
   3 -10   7        9.78        7.44      3.98 o 
   4 -10   7      491.62      496.52     15.73 o 
   5 -10   7      110.77      113.64      6.83 o 
  -3  -9   7      233.26      231.83      9.92 o 
  -2  -9   7       65.08       56.32      6.05 o 
  -1  -9   7      249.41      252.01     12.39 o 
   0  -9   7      462.36      451.22     11.34 o 
   1  -9   7      138.36      139.35      7.45 o 
   2  -9   7       22.56       22.68      4.01 o 
   3  -9   7       95.35       90.75      5.63 o 
   4  -9   7       35.91       30.08      7.75 o 
   5  -9   7      212.36      204.17      8.21 o 
   6  -9   7        0.52        0.97      4.18 o 
  -4  -8   7       21.23       22.71      4.45 o 
  -3  -8   7      548.63      541.40     16.36 o 
  -2  -8   7       40.20       34.56      4.09 o 
  -1  -8   7      511.23      502.76     14.57 o 
   0  -8   7      191.71      191.57      7.00 o 
   1  -8   7        0.03        0.34      4.05 o 
   2  -8   7     1427.32     1344.09     27.58 o 
   3  -8   7       83.74       79.83      8.90 o 
   4  -8   7      523.28      506.89     23.54 o 
   5  -8   7      120.68      125.18      8.08 o 
   6  -8   7       60.06       67.16      5.70 o 
  -5  -7   7      440.08      444.32     11.86 o 
  -4  -7   7      252.58      266.69      8.52 o 
  -3  -7   7      314.63      317.72      7.95 o 
  -2  -7   7      685.52      662.27     14.01 o 
  -1  -7   7       65.70       65.89      4.23 o 
   0  -7   7      722.37      703.31     14.31 o 
   1  -7   7      168.72      164.53      5.65 o 
   2  -7   7      604.21      591.24     11.85 o 
   3  -7   7      762.46      752.79     14.26 o 
   4  -7   7       30.61       27.84      4.08 o 
   5  -7   7      346.45      345.71     15.08 o 
   6  -7   7       96.78      106.25      6.25 o 
  -6  -6   7       61.22       81.11      7.32 o 
  -5  -6   7       71.53       73.93      5.20 o 
  -4  -6   7       95.14       96.64      5.95 o 
  -3  -6   7        1.35       -0.80      2.36 o 
  -2  -6   7       37.93       35.78      3.41 o 
  -1  -6   7      101.32       94.18      4.17 o 
   0  -6   7        7.33        7.44      2.36 o 
   1  -6   7       90.00       96.99      4.29 o 
   2  -6   7       51.29       52.58      4.07 o 
   3  -6   7       13.52       14.04      2.95 o 
   4  -6   7        6.13        4.09      2.93 o 
   5  -6   7        4.04        2.36      3.64 o 
   6  -6   7       73.78       80.39     27.69 o 
  -6  -5   7       11.35        9.67      4.85 o 
  -5  -5   7      404.97      396.10     13.32 o 
  -4  -5   7      258.05      267.07      6.96 o 
  -3  -5   7        1.25        2.86      2.02 o 
  -2  -5   7     1951.59     1941.77     29.20 o 
  -1  -5   7       94.54       99.91      4.04 o 
   0  -5   7     1404.35     1377.29     21.50 o 
   1  -5   7      274.30      274.84      6.81 o 
   2  -5   7       65.78       70.11      3.75 o 
   3  -5   7      469.03      448.75     10.83 o 
   4  -5   7       14.36       11.12      3.95 o 
   5  -5   7      166.88      163.61     14.89 o 
   6  -5   7      224.22      221.97     21.49 o 
  -7  -4   7       86.99       77.54      6.88 o 
  -6  -4   7      621.31      644.23     27.02 o 
  -5  -4   7        2.71        0.53      3.60 o 
  -4  -4   7      360.13      360.41      7.95 o 
  -3  -4   7      609.06      617.21     10.13 o 
  -2  -4   7       43.96       38.70      2.79 o 
  -1  -4   7     2333.18     2360.24     34.34 o 
   0  -4   7       32.15       28.52      2.59 o 
   1  -4   7     1386.08     1331.44     20.73 o 
   2  -4   7      929.88      882.57     16.87 o 
   3  -4   7      142.81      140.47      6.51 o 
   4  -4   7      781.59      787.64     18.71 o 
   5  -4   7       11.82       13.96      4.03 o 
   6  -4   7       58.31       68.26      7.56 o 
  -7  -3   7        0.79       -3.61      4.42 o 
  -6  -3   7       97.93       95.28      7.58 o 
  -5  -3   7       80.61       87.63      4.29 o 
  -4  -3   7      336.36      335.28      6.76 o 
  -3  -3   7       43.22       43.28      2.51 o 
  -2  -3   7      300.59      320.72      6.88 o 
  -1  -3   7       10.07       15.37      2.11 o 
   0  -3   7      243.69      256.72      5.91 o 
   1  -3   7      162.11      160.05      5.78 o 
   2  -3   7        4.46        2.01      2.22 o 
   3  -3   7      469.95      466.49     11.56 o 
   4  -3   7        5.06        9.70      7.56 o 
   5  -3   7       15.73        4.20      4.97 o 
   6  -3   7        4.63       18.07     11.39 o 
  -8  -2   7      274.61      277.34     11.57 o 
  -7  -2   7       64.51       61.98      6.05 o 
  -6  -2   7      869.36      873.96     15.68 o 
  -5  -2   7      311.05      315.61      7.65 o 
  -4  -2   7      967.93      956.61     13.96 o 
  -3  -2   7     1096.91     1056.50     14.82 o 
  -2  -2   7        1.93        0.68      1.59 o 
  -1  -2   7     1022.30      973.93     13.60 o 
   0  -2   7      191.89      186.79      8.33 o 
   1  -2   7      210.44      185.11      8.61 o 
   2  -2   7      882.36      842.56     23.92 o 
   3  -2   7       53.88       50.22      6.68 o 
   4  -2   7     1120.42     1152.12     32.20 o 
   5  -2   7        9.75        7.46      9.43 o 
   6  -2   7      187.11      198.33     20.62 o 
  -8  -1   7       83.39       90.42     11.59 o 
  -7  -1   7      102.03      102.60     13.35 o 
  -6  -1   7        3.62       -0.57      2.61 o 
  -5  -1   7      498.84      487.79      9.76 o 
  -4  -1   7      178.55      169.66      5.46 o 
  -3  -1   7      575.11      550.08      8.27 o 
  -2  -1   7      947.92      959.58     16.72 o 
  -1  -1   7      113.29      115.04      7.46 o 
   0  -1   7      491.60      476.42     14.71 o 
   1  -1   7       51.36       47.16      6.58 o 
   2  -1   7       29.12       24.73      4.24 o 
   3  -1   7      110.85      109.56     11.00 o 
   4  -1   7       27.71       29.85      9.23 o 
   5  -1   7        7.10        4.71      9.03 o 
   6  -1   7        1.66        6.28     10.41 o 
  -8   0   7       87.77       80.37     11.98 o 
  -7   0   7       48.78       59.90      4.14 o 
  -6   0   7      126.15      137.13      5.10 o 
  -5   0   7      254.50      250.13      7.38 o 
  -4   0   7       63.51       62.17      4.07 o 
  -3   0   7      148.61      146.46      7.23 o 
  -2   0   7      259.30      274.56      7.22 o 
  -1   0   7       54.98       47.50      9.62 o 
   0   0   7     1279.82     1319.13     33.04 o 
   1   0   7       56.61       58.47      4.79 o 
   2   0   7      279.89      276.81     10.88 o 
   3   0   7       18.24       17.03      4.38 o 
   4   0   7       98.92      107.61     13.55 o 
   5   0   7        4.86        5.69      9.43 o 
  -8   1   7       86.54      102.68      6.07 o 
  -7   1   7     1014.40      957.95     29.11 o 
  -6   1   7       37.86       35.20      3.12 o 
  -5   1   7     1388.04     1352.68     27.45 o 
  -4   1   7     1014.52     1029.67     21.24 o 
  -3   1   7      543.57      547.12     10.50 o 
  -2   1   7      752.89      731.36     21.73 o 
  -1   1   7      116.37      116.63      4.26 o 
   0   1   7      936.22      913.35     33.77 o 
   1   1   7      286.88      296.83     10.62 o 
   2   1   7       93.03       92.79      7.27 o 
   3   1   7      311.08      283.55     18.26 o 
   4   1   7      148.27      148.25     15.51 o 
   5   1   7      168.56      173.39     18.85 o 
  -9   2   7       98.03       94.48      8.89 o 
  -8   2   7        3.04        1.20      3.03 o 
  -7   2   7      407.56      420.86      9.21 o 
  -6   2   7        7.67        9.74      2.70 o 
  -5   2   7      113.45      123.57      4.66 o 
  -4   2   7      567.61      551.65     11.33 o 
  -3   2   7       64.90       62.51      5.64 o 
  -2   2   7      424.51      452.14     10.38 o 
  -1   2   7      338.26      312.44      6.59 o 
   0   2   7        4.17        3.68      2.02 o 
   1   2   7      217.71      224.22      9.85 o 
   2   2   7       14.13       14.16      3.82 o 
   3   2   7      112.32      111.53     12.37 o 
   4   2   7        3.76       12.96      9.23 o 
   5   2   7       96.37       76.58     14.73 o 
  -9   3   7       34.51       34.00      3.85 o 
  -8   3   7      140.71      135.11      6.16 o 
  -7   3   7       43.96       48.43      4.12 o 
  -6   3   7       55.29       56.57      3.83 o 
  -5   3   7       61.57       59.82      3.60 o 
  -4   3   7     1628.84     1665.54     25.05 o 
  -3   3   7       25.91       19.40      2.43 o 
  -2   3   7     1577.35     1576.02     25.35 o 
  -1   3   7      116.17      116.73      3.75 o 
   0   3   7       87.17       83.48      3.51 o 
   1   3   7      372.14      401.17      9.09 o 
   2   3   7       24.20       15.74      3.79 o 
   3   3   7       37.91       59.12     13.16 o 
   4   3   7        3.48        3.73      8.84 o 
  -9   4   7      119.43      136.27      7.67 o 
  -8   4   7      212.65      225.37      7.79 o 
  -7   4   7      185.28      189.96      6.79 o 
  -6   4   7      348.69      346.93      8.51 o 
  -5   4   7        1.39        2.54      2.33 o 
  -4   4   7      429.04      416.23      8.62 o 
  -3   4   7      538.75      534.07      9.82 o 
  -2   4   7      335.81      328.82      6.58 o 
  -1   4   7      515.17      524.03     10.39 o 
   0   4   7      231.19      234.90      6.66 o 
   1   4   7      416.48      425.72     11.28 o 
   2   4   7      399.22      413.14     14.21 o 
   3   4   7       38.56       34.37      6.87 o 
   4   4   7        3.58       -2.61      5.76 o 
  -9   5   7       16.50       13.16     10.21 o 
  -8   5   7      160.47      175.59      6.97 o 
  -7   5   7       55.43       55.47      4.46 o 
  -6   5   7      646.20      646.37     12.65 o 
  -5   5   7       11.94        7.12      2.57 o 
  -4   5   7       10.68       10.65      2.47 o 
  -3   5   7       53.71       58.17      2.85 o 
  -2   5   7       58.64       61.77      3.07 o 
  -1   5   7      305.35      309.02      7.02 o 
   0   5   7        1.69        2.73      2.59 o 
   1   5   7       36.19       38.12      8.48 o 
   2   5   7       12.06       16.58      4.44 o 
   3   5   7       14.49       13.65      5.97 o 
  -8   6   7      168.62      171.34      7.89 o 
  -7   6   7       26.01       22.75      3.90 o 
  -6   6   7      418.84      410.51      9.74 o 
  -5   6   7      234.36      232.15      6.86 o 
  -4   6   7      183.56      175.42      6.68 o 
  -3   6   7      641.11      638.35     11.76 o 
  -2   6   7      102.00      105.68      3.99 o 
  -1   6   7      455.01      449.09      9.21 o 
   0   6   7      389.30      390.92     10.53 o 
   1   6   7       91.44       83.49     10.28 o 
   2   6   7      250.24      259.52     18.13 o 
  -8   7   7       33.41       33.96      5.16 o 
  -7   7   7      167.22      187.88      7.16 o 
  -6   7   7       10.44        9.17      3.25 o 
  -5   7   7      533.70      522.25     13.66 o 
  -4   7   7       74.94       76.19      4.62 o 
  -3   7   7      816.43      816.61     14.47 o 
  -2   7   7      284.16      307.08      7.03 o 
  -1   7   7      185.53      178.56      7.86 o 
   0   7   7       30.62       37.49      8.64 o 
   1   7   7      207.83      244.18     12.94 o 
  -7   8   7        2.78       -3.85      3.85 o 
  -6   8   7       46.30       46.21      4.64 o 
  -5   8   7      176.60      168.79      7.45 o 
  -4   8   7      149.34      140.51      5.87 o 
  -3   8   7      137.20      132.53      5.61 o 
  -2   8   7       25.00       34.53      3.52 o 
  -1   8   7       30.84       30.05      5.08 o 
   0   8   7      352.73      373.87     23.86 o 
  -6   9   7       12.96       14.97      5.38 o 
  -5   9   7      163.35      156.60      8.71 o 
  -4   9   7      184.13      196.89      8.11 o 
  -3   9   7       72.37       66.93      5.48 o 
  -2   9   7      230.74      278.03     12.77 o 
   0 -11   8       75.98       82.50      6.21 o 
   1 -11   8       35.32       25.53      4.85 o 
   2 -11   8       52.78       60.32     10.38 o 
   3 -11   8       11.86       17.85      5.95 o 
  -2 -10   8      590.99      599.57     23.90 o 
  -1 -10   8      178.95      181.73      7.80 o 
   0 -10   8      237.04      244.89      8.84 o 
   1 -10   8      605.80      592.07     14.21 o 
   2 -10   8       10.46        9.93      4.16 o 
   3 -10   8      161.04      171.24     10.88 o 
   4 -10   8      157.77      155.03      8.16 o 
  -3  -9   8      147.40      147.98      8.26 o 
  -2  -9   8       16.17       15.55      5.73 o 
  -1  -9   8      166.50      165.85      9.26 o 
   0  -9   8       55.68       56.16      4.96 o 
   1  -9   8       10.15       11.24      3.77 o 
   2  -9   8      208.99      195.50      9.64 o 
   3  -9   8        3.78        4.53      3.75 o 
   4  -9   8       49.65       51.72      5.22 o 
   5  -9   8        3.24        1.67      4.33 o 
  -4  -8   8      158.16      163.52      8.57 o 
  -3  -8   8      223.28      217.40      9.81 o 
  -2  -8   8      136.04      138.33      6.32 o 
  -1  -8   8      109.25      110.92      5.74 o 
   0  -8   8        2.24       -3.17      3.19 o 
   1  -8   8       51.31       53.65      4.61 o 
   2  -8   8       68.65       68.28      5.02 o 
   3  -8   8      143.82      160.25      6.91 o 
   4  -8   8       30.27       36.96      4.61 o 
   5  -8   8        1.02        3.11      5.22 o 
  -5  -7   8      350.80      348.03     24.64 o 
  -4  -7   8      142.08      164.69     10.03 o 
  -3  -7   8      707.64      709.69     15.23 o 
  -2  -7   8      395.13      392.47     10.19 o 
  -1  -7   8     1089.30     1102.23     20.67 o 
   0  -7   8      939.59      911.95     17.71 o 
   1  -7   8       41.91       41.48      3.73 o 
   2  -7   8      453.49      433.46      9.94 o 
   3  -7   8      169.76      158.85      8.11 o 
   4  -7   8      163.15      171.49      7.07 o 
   5  -7   8       58.94       60.18      6.21 o 
   6  -7   8        0.42        5.75      5.06 o 
  -5  -6   8      280.61      284.05     13.70 o 
  -4  -6   8       14.17       16.67      4.45 o 
  -3  -6   8      720.30      693.48     14.53 o 
  -2  -6   8        9.49       12.37      3.14 o 
  -1  -6   8       95.67      103.88      4.47 o 
   0  -6   8      220.12      209.97      7.56 o 
   1  -6   8      163.56      144.81      5.40 o 
   2  -6   8      280.47      274.26      7.52 o 
   3  -6   8       20.55       24.09      3.45 o 
   4  -6   8       76.80       64.89      9.10 o 
   5  -6   8        3.40        5.24      4.68 o 
   6  -6   8      111.27      104.69     12.78 o 
  -6  -5   8      231.66      215.36      9.75 o 
  -5  -5   8      329.60      307.68     13.75 o 
  -4  -5   8      165.22      165.53      6.50 o 
  -3  -5   8       75.04       76.33      4.10 o 
  -2  -5   8      267.99      253.84      6.67 o 
  -1  -5   8       82.09       79.81      3.84 o 
   0  -5   8     1125.72     1060.80     17.60 o 
   1  -5   8       37.64       36.09      3.24 o 
   2  -5   8      387.27      369.77      9.72 o 
   3  -5   8      402.76      359.68     17.51 o 
   4  -5   8      282.74      285.17     18.08 o 
   5  -5   8      101.49      101.85     11.31 o 
   6  -5   8       26.14       29.45      5.07 o 
  -7  -4   8      346.41      371.29     22.81 o 
  -6  -4   8       18.99       30.61      7.35 o 
  -5  -4   8      488.01      485.80     17.49 o 
  -4  -4   8      497.80      498.36     10.35 o 
  -3  -4   8       45.44       47.04      4.82 o 
  -2  -4   8     1206.65     1146.18     18.48 o 
  -1  -4   8      163.25      170.32      5.24 o 
   0  -4   8      604.52      570.03     13.12 o 
   1  -4   8      268.74      235.90      7.08 o 
   2  -4   8        1.01        0.62      2.75 o 
   3  -4   8      322.31      321.37      9.70 o 
   4  -4   8      126.86      135.81      5.61 o 
   5  -4   8      108.07      126.89     10.41 o 
   6  -4   8       97.99       97.59     17.48 o 
  -7  -3   8        4.68       10.65      5.05 o 
  -6  -3   8        8.19        6.98      4.38 o 
  -5  -3   8       60.67       56.80      3.87 o 
  -4  -3   8      695.51      694.50     12.60 o 
  -3  -3   8        2.34        3.20      2.11 o 
  -2  -3   8      421.06      419.23     15.11 o 
  -1  -3   8      176.26      169.16      5.58 o 
   0  -3   8       14.66       13.34      2.38 o 
   1  -3   8      108.83      109.88     12.86 o 
   2  -3   8       38.90       39.15      5.37 o 
   3  -3   8        4.35        1.01      4.10 o 
   4  -3   8       20.32       14.31      5.05 o 
   5  -3   8       12.48       -7.27      9.03 o 
   6  -3   8       30.12       37.31     14.14 o 
  -7  -2   8      228.58      222.94     12.05 o 
  -6  -2   8      454.40      437.35      9.96 o 
  -5  -2   8      473.18      450.50     13.62 o 
  -4  -2   8      968.90      926.81     26.93 o 
  -3  -2   8       33.61       29.35      2.78 o 
  -2  -2   8     1397.31     1374.57     20.43 o 
  -1  -2   8      535.31      509.93     12.66 o 
   0  -2   8      309.49      302.78     17.87 o 
   1  -2   8      894.31      883.31     34.46 o 
   2  -2   8      271.95      286.65     12.12 o 
   3  -2   8      265.38      267.08     18.65 o 
   4  -2   8      362.22      398.14     16.17 o 
   5  -2   8        7.61        3.93      9.82 o 
  -8  -1   8      198.87      203.61     14.63 o 
  -7  -1   8       77.95       72.01      8.67 o 
  -6  -1   8      172.87      170.78      7.98 o 
  -5  -1   8      293.26      289.82      7.97 o 
  -4  -1   8      393.43      367.74     20.72 o 
  -3  -1   8      288.16      262.85      7.85 o 
  -2  -1   8       21.58       18.76      3.01 o 
  -1  -1   8      565.31      528.47     29.85 o 
   0  -1   8     1263.01     1245.18     32.35 o 
   1  -1   8     2355.10     2231.26     54.35 o 
   2  -1   8      166.22      174.89     12.47 o 
   3  -1   8       29.95       24.52      5.20 o 
   4  -1   8       26.48       47.91     10.80 o 
   5  -1   8      320.04      335.39     25.53 o 
  -8   0   8       22.40       25.02      6.87 o 
  -7   0   8       10.50       12.00      3.26 o 
  -6   0   8      368.38      354.99      9.23 o 
  -5   0   8       39.51       40.87      4.27 o 
  -4   0   8      138.91      139.48      6.09 o 
  -3   0   8      367.84      367.67     12.80 o 
  -2   0   8      303.64      297.31     10.99 o 
  -1   0   8      636.76      657.44     19.05 o 
   0   0   8      365.40      385.93     13.09 o 
   1   0   8       77.12       76.11      5.97 o 
   2   0   8       92.89      103.92      7.07 o 
   3   0   8       77.30       70.10     11.39 o 
   4   0   8      285.58      318.70     23.17 o 
   5   0   8       12.97       17.67     11.78 o 
  -8   1   8      205.25      222.51      9.17 o 
  -7   1   8       31.77       34.11      3.60 o 
  -6   1   8      316.74      313.98      9.03 o 
  -5   1   8      393.45      395.22     11.23 o 
  -4   1   8       15.94        9.54      2.99 o 
  -3   1   8     1687.83     1660.20     41.44 o 
  -2   1   8       77.02       81.69      5.57 o 
  -1   1   8      572.98      554.10     16.49 o 
   0   1   8      578.39      597.59     17.59 o 
   1   1   8        7.46        5.60      3.47 o 
   2   1   8      381.47      410.84     14.55 o 
   3   1   8      102.61      107.80     12.57 o 
   4   1   8       81.52       64.41     12.96 o 
  -8   2   8        5.23        0.86      3.85 o 
  -7   2   8      166.87      175.71      7.16 o 
  -6   2   8        1.90       -0.44      2.81 o 
  -5   2   8      114.04      117.34      6.04 o 
  -4   2   8        5.57        5.50      2.75 o 
  -3   2   8       15.59       12.96      2.78 o 
  -2   2   8       94.33       88.45     10.41 o 
  -1   2   8       46.37       50.26      4.28 o 
   0   2   8       77.22       81.79      6.09 o 
   1   2   8       32.74       30.74      4.44 o 
   2   2   8        5.35        5.69      6.48 o 
   3   2   8       56.71       40.25     10.41 o 
   4   2   8        4.99        5.11     10.01 o 
  -8   3   8      183.18      183.32      7.22 o 
  -7   3   8      118.71      120.14      5.64 o 
  -6   3   8       41.54       37.40      3.98 o 
  -5   3   8      117.21      125.34      4.90 o 
  -4   3   8      132.75      138.17      5.48 o 
  -3   3   8      150.51      156.39      6.41 o 
  -2   3   8      585.28      616.56     13.95 o 
  -1   3   8      161.20      154.73     12.47 o 
   0   3   8      770.49      743.17     20.34 o 
   1   3   8       46.42       54.30      7.17 o 
   2   3   8      811.58      746.18     32.99 o 
   3   3   8       61.18       66.76     11.98 o 
  -8   4   8        0.71       -0.47      3.66 o 
  -7   4   8      233.08      253.26      8.24 o 
  -6   4   8      548.07      568.35     12.93 o 
  -5   4   8      605.27      602.33     13.17 o 
  -4   4   8      536.75      554.24     10.82 o 
  -3   4   8       39.65       40.23      2.90 o 
  -2   4   8      124.04      128.94      4.56 o 
  -1   4   8      161.78      170.56      6.78 o 
   0   4   8       47.16       44.00      4.28 o 
   1   4   8      137.03      167.26      9.45 o 
   2   4   8       10.67       14.33      8.05 o 
   3   4   8      178.13      169.46     16.69 o 
  -8   5   8        2.21        4.51      3.98 o 
  -7   5   8       63.43       66.17      4.87 o 
  -6   5   8       48.29       54.36      7.79 o 
  -5   5   8      112.80      106.66      4.83 o 
  -4   5   8       75.47       74.09      4.55 o 
  -3   5   8        2.27       -0.13      2.07 o 
  -2   5   8      141.30      143.11      6.38 o 
  -1   5   8        3.53        5.56      2.90 o 
   0   5   8        3.43       -0.52      3.41 o 
   1   5   8       27.15       27.37      5.80 o 
   2   5   8        2.06        0.10      5.67 o 
  -8   6   8        5.46       12.42      4.06 o 
  -7   6   8      171.66      183.74      7.11 o 
  -6   6   8       60.73       72.15      4.69 o 
  -5   6   8        4.89        7.84      2.98 o 
  -4   6   8      418.76      426.37      9.33 o 
  -3   6   8        5.86        8.98      2.34 o 
  -2   6   8      184.82      185.36      5.99 o 
  -1   6   8      378.79      419.22      9.13 o 
   0   6   8      115.39      109.81      7.11 o 
   1   6   8      188.47      188.86     10.38 o 
  -7   7   8        7.54        9.76      3.92 o 
  -6   7   8      105.15      109.93      5.56 o 
  -5   7   8       88.97       98.96      5.09 o 
  -4   7   8       56.99       54.73      3.86 o 
  -3   7   8      438.39      444.97      9.92 o 
  -2   7   8       32.57       38.04      3.73 o 
  -1   7   8      306.71      317.05     12.06 o 
   0   7   8       16.32       -2.55      8.25 o 
  -6   8   8       26.57       26.62      4.17 o 
  -5   8   8      198.78      197.55      7.02 o 
  -4   8   8      216.54      193.26      7.14 o 
  -3   8   8        3.62        7.26      3.59 o 
  -2   8   8       31.23       31.12      6.09 o 
  -1   8   8       99.99      108.88      7.32 o 
  -1 -10   9       69.51       75.89      5.98 o 
   0 -10   9      376.16      380.13     11.26 o 
   1 -10   9       47.17       42.78      5.64 o 
   2 -10   9      488.98      500.74     13.23 o 
   3 -10   9       91.40       92.05      7.99 o 
  -2  -9   9      368.67      354.68     12.44 o 
  -1  -9   9       85.76       93.21      5.90 o 
   0  -9   9      109.06      109.73      6.80 o 
   1  -9   9       42.25       45.93      5.05 o 
   2  -9   9      339.98      309.42      9.90 o 
   3  -9   9      249.08      254.72      9.75 o 
   4  -9   9      219.76      235.90      9.24 o 
  -3  -8   9       47.46       35.94      5.64 o 
  -2  -8   9      261.30      272.87      9.08 o 
  -1  -8   9        9.31        4.78      3.59 o 
   0  -8   9      162.10      168.84      9.35 o 
   1  -8   9      175.83      157.56      9.75 o 
   2  -8   9       41.44       50.27      4.82 o 
   3  -8   9      263.41      264.42     12.56 o 
   4  -8   9       29.18       35.22      5.04 o 
  -4  -7   9      339.61      349.08     12.02 o 
  -3  -7   9       15.50       20.19      4.00 o 
  -2  -7   9       56.95       59.28      5.98 o 
  -1  -7   9      595.76      603.18     13.53 o 
   0  -7   9       57.55       54.54      4.51 o 
   1  -7   9      750.48      763.52     14.66 o 
   2  -7   9       39.72       42.18      5.77 o 
   3  -7   9      174.23      173.27     11.92 o 
   4  -7   9      334.26      344.17     11.77 o 
   5  -7   9        0.21       -1.51      4.59 o 
  -5  -6   9       86.65       87.95      8.86 o 
  -4  -6   9       12.71       11.55      3.88 o 
  -3  -6   9      203.12      212.40      7.58 o 
  -2  -6   9       19.11       21.93      3.66 o 
  -1  -6   9       85.83       85.90      4.37 o 
   0  -6   9       12.00       13.96      2.99 o 
   1  -6   9       40.02       36.51      4.01 o 
   2  -6   9        5.05        5.32      3.63 o 
   3  -6   9        4.46        1.15      3.85 o 
   4  -6   9        2.88        1.64      3.81 o 
   5  -6   9        9.34       11.05      3.54 o 
  -6  -5   9      218.48      201.38     12.16 o 
  -5  -5   9      128.24      125.23     19.05 o 
  -4  -5   9      454.29      446.71     11.12 o 
  -3  -5   9      244.90      236.58      6.94 o 
  -2  -5   9       61.50       64.22      3.88 o 
  -1  -5   9       63.87       59.53      4.32 o 
   0  -5   9      290.98      282.13      8.55 o 
   1  -5   9      113.01      109.24      5.39 o 
   2  -5   9      145.90      146.78      6.19 o 
   3  -5   9        0.08        2.25      3.41 o 
   4  -5   9      301.85      307.90      9.86 o 
   5  -5   9       30.32       23.30      7.36 o 
  -6  -4   9       66.35       64.92      8.11 o 
  -5  -4   9      244.21      248.02     13.51 o 
  -4  -4   9       62.57       68.23      4.89 o 
  -3  -4   9      672.44      637.91     13.55 o 
  -2  -4   9      384.73      352.78      8.97 o 
  -1  -4   9      388.18      363.91      9.76 o 
   0  -4   9      568.04      545.66     11.81 o 
   1  -4   9        3.77        5.86      2.47 o 
   2  -4   9      308.44      315.17     13.89 o 
   3  -4   9      102.04      104.26     10.70 o 
   4  -4   9       13.28       10.66     10.70 o 
   5  -4   9       25.54        9.03     11.39 o 
  -7  -3   9       70.14       70.22     16.49 o 
  -6  -3   9       62.16       54.38      7.24 o 
  -5  -3   9       14.20       17.68      4.90 o 
  -4  -3   9      154.65      158.58      7.65 o 
  -3  -3   9      219.49      216.86      6.70 o 
  -2  -3   9       66.23       57.93      3.85 o 
  -1  -3   9      181.38      184.02      8.89 o 
   0  -3   9       55.34       61.96      4.91 o 
   1  -3   9        4.50        4.03      4.09 o 
   2  -3   9      148.70      134.03      9.14 o 
   3  -3   9        1.68        5.31      5.40 o 
   4  -3   9        0.31        4.54      5.61 o 
   5  -3   9       57.37       41.04     13.55 o 
  -7  -2   9      155.85      141.58     14.33 o 
  -6  -2   9        1.90       -0.15      4.17 o 
  -5  -2   9      622.02      585.31     25.03 o 
  -4  -2   9       48.41       47.57      4.57 o 
  -3  -2   9       53.10       52.60      4.09 o 
  -2  -2   9      488.21      455.11     12.10 o 
  -1  -2   9        8.13        5.94      3.51 o 
   0  -2   9      349.29      337.18     17.18 o 
   1  -2   9        2.26        2.03      3.96 o 
   2  -2   9      154.65      164.37      9.75 o 
   3  -2   9      202.85      188.08     10.96 o 
   4  -2   9       60.06       63.23     12.57 o 
   5  -2   9      192.59      207.16     21.99 o 
  -7  -1   9      234.31      258.74     17.74 o 
  -6  -1   9      144.91      145.38      7.50 o 
  -5  -1   9       99.57       95.31      5.27 o 
  -4  -1   9      667.33      667.81     21.17 o 
  -3  -1   9        0.46        3.14      2.62 o 
  -2  -1   9       77.93       73.94      9.24 o 
  -1  -1   9      309.84      314.38     26.90 o 
   0  -1   9      344.90      327.06     13.75 o 
   1  -1   9      795.03      774.57     23.19 o 
   2  -1   9        3.44       -0.26      4.28 o 
   3  -1   9       22.54       35.20      6.35 o 
   4  -1   9        1.24       -0.79      9.23 o 
  -8   0   9        4.18        6.01      5.57 o 
  -7   0   9        2.50       -0.89      2.90 o 
  -6   0   9      211.06      229.55     11.93 o 
  -5   0   9       79.57       86.40      7.57 o 
  -4   0   9       64.50       60.63      6.23 o 
  -3   0   9       79.23       88.33     10.31 o 
  -2   0   9      241.31      233.63     10.29 o 
  -1   0   9      356.11      340.46     17.67 o 
   0   0   9      346.79      372.13     13.49 o 
   1   0   9        3.39        1.68      9.52 o 
   2   0   9        6.17        7.07      4.42 o 
   3   0   9        7.57       12.17      8.64 o 
   4   0   9       14.36       12.37     10.21 o 
  -8   1   9      126.34      133.65      7.05 o 
  -7   1   9      268.88      298.34     11.98 o 
  -6   1   9      513.38      526.65     22.29 o 
  -5   1   9        0.23        2.36      4.28 o 
  -4   1   9      664.67      679.34     21.03 o 
  -3   1   9      432.85      445.50     15.09 o 
  -2   1   9      324.94      319.71     11.82 o 
  -1   1   9      731.54      719.86     20.82 o 
   0   1   9        8.87       14.85      4.22 o 
   1   1   9      389.71      390.60     14.29 o 
   2   1   9      315.88      366.66     14.50 o 
   3   1   9       17.86       14.14      8.84 o 
   4   1   9      209.84      232.69     21.21 o 
  -8   2   9      101.98      117.66      6.83 o 
  -7   2   9        8.00        1.51      3.72 o 
  -6   2   9       24.11       29.90      6.04 o 
  -5   2   9      299.45      324.41     13.25 o 
  -4   2   9        2.24        1.82      3.91 o 
  -3   2   9      474.98      468.54     16.99 o 
  -2   2   9       65.49       66.31      5.33 o 
  -1   2   9       72.17       69.39      6.28 o 
   0   2   9       41.13       43.69      5.60 o 
   1   2   9       44.17       49.58     10.01 o 
   2   2   9      103.17       88.95     11.19 o 
   3   2   9        0.14       -4.71      8.25 o 
  -8   3   9       27.85       26.08      4.95 o 
  -7   3   9        2.87        1.38      3.68 o 
  -6   3   9      616.45      621.50     14.30 o 
  -5   3   9        6.48        9.24      3.75 o 
  -4   3   9      497.62      484.45     18.56 o 
  -3   3   9      128.47      144.60     14.14 o 
  -2   3   9        1.06       -0.29      2.97 o 
  -1   3   9      376.53      355.93     12.17 o 
   0   3   9       10.77       15.44      5.89 o 
   1   3   9       48.23       42.41      8.25 o 
   2   3   9       70.81       69.71     10.80 o 
  -8   4   9       90.19      102.67      6.19 o 
  -7   4   9      138.76      152.65      6.42 o 
  -6   4   9       28.50       21.15      3.72 o 
  -5   4   9     1103.53     1141.72     26.98 o 
  -4   4   9       12.23       14.06      3.74 o 
  -3   4   9      617.96      661.53     19.42 o 
  -2   4   9      234.27      244.31      9.32 o 
  -1   4   9        7.86        6.03      3.21 o 
   0   4   9      913.74      902.63     24.72 o 
   1   4   9       12.96       10.80      6.68 o 
   2   4   9        6.26        2.95      8.25 o 
  -7   5   9       45.22       46.15      4.71 o 
  -6   5   9       18.44       18.80      3.68 o 
  -5   5   9        3.80       -0.41      2.91 o 
  -4   5   9        1.67        6.85      3.08 o 
  -3   5   9       10.01       11.88      3.29 o 
  -2   5   9       45.21       40.71      5.24 o 
  -1   5   9        0.88        3.62      4.37 o 
   0   5   9        3.98        3.73      5.11 o 
   1   5   9       17.09       15.12      7.66 o 
  -7   6   9      172.24      179.70      7.26 o 
  -6   6   9        0.65        1.55      3.40 o 
  -5   6   9      208.79      212.26      9.92 o 
  -4   6   9      373.97      375.33     14.79 o 
  -3   6   9      214.07      216.62      7.90 o 
  -2   6   9      299.08      310.88     13.61 o 
   0   6   9      429.32      399.23     14.67 o 
  -6   7   9      102.75      108.90      5.90 o 
  -5   7   9       34.07       37.77      4.12 o 
  -4   7   9      247.59      288.08      9.12 o 
  -3   7   9       48.37       49.70      8.06 o 
  -2   7   9      132.60      143.54     13.75 o 
  -1   7   9      127.81      136.87     14.53 o 
  -4   8   9       48.15       46.15     11.00 o 
  -1  -9  10       27.17       31.95      4.99 o 
   0  -9  10      242.69      263.98     13.71 o 
   1  -9  10        5.51        2.37      4.68 o 
   2  -9  10        2.31        0.94      4.24 o 
   3  -9  10      104.10      104.60     10.20 o 
  -3  -8  10       81.99       80.01      6.06 o 
  -2  -8  10       12.60       15.85      4.35 o 
  -1  -8  10        6.83        6.17      4.04 o 
   0  -8  10        9.95       11.00      3.99 o 
   1  -8  10       66.08       59.03      5.29 o 
   2  -8  10       87.51       92.53      6.06 o 
   3  -8  10        5.62        2.76      4.93 o 
  -4  -7  10      305.43      286.66     26.61 o 
  -3  -7  10      104.13      109.36      6.52 o 
  -2  -7  10      831.68      805.26     17.01 o 
  -1  -7  10       14.80       15.31      3.93 o 
   0  -7  10      244.01      244.84      8.34 o 
   1  -7  10      299.91      290.07     10.71 o 
   2  -7  10        6.06        8.96      4.17 o 
   3  -7  10      317.07      324.12     11.46 o 
   4  -7  10        0.75        0.75      4.42 o 
  -4  -6  10      145.35      145.94      8.27 o 
  -3  -6  10        3.27        3.28      3.60 o 
  -2  -6  10       31.29       30.84      4.15 o 
  -1  -6  10      259.62      246.48     10.29 o 
   0  -6  10        6.64        8.11      4.59 o 
   1  -6  10      304.48      286.30      9.04 o 
   2  -6  10       15.62       14.02      3.89 o 
   3  -6  10       42.06       38.98      4.47 o 
   4  -6  10       85.22       79.23      7.71 o 
  -5  -5  10      109.79      102.44      9.09 o 
  -4  -5  10       97.18      110.59      8.81 o 
  -3  -5  10        5.00        5.13      3.50 o 
  -2  -5  10      645.84      613.53     17.26 o 
  -1  -5  10       69.93       62.22      4.60 o 
   0  -5  10      395.68      388.77     10.14 o 
   1  -5  10      220.13      202.02      7.01 o 
   2  -5  10        5.43       12.00      4.69 o 
   3  -5  10      124.31      129.42      8.16 o 
   4  -5  10       21.19       26.02      7.27 o 
  -6  -4  10      207.43      189.10     16.30 o 
  -5  -4  10       29.13       26.12     12.17 o 
  -4  -4  10       41.88       37.71      5.30 o 
  -3  -4  10      546.96      518.47     12.19 o 
  -2  -4  10       20.70       20.66      3.32 o 
  -1  -4  10      650.27      608.16     12.75 o 
   0  -4  10      132.86      137.23      7.33 o 
   1  -4  10      156.40      155.64      8.03 o 
   2  -4  10      308.51      314.98     14.73 o 
   3  -4  10        0.56       -4.84      7.07 o 
   4  -4  10      181.22      203.87     13.14 o 
  -6  -3  10       37.80       41.16     11.59 o 
  -5  -3  10      123.37      121.53      7.24 o 
  -4  -3  10      111.48      105.58      6.30 o 
  -3  -3  10      137.58      126.27      5.01 o 
  -2  -3  10       22.68       20.16      3.89 o 
  -1  -3  10       10.91       11.71      3.78 o 
   0  -3  10       10.63       10.04      3.86 o 
   1  -3  10        7.72       14.03      5.06 o 
   2  -3  10        8.76       12.22      5.45 o 
   3  -3  10       19.40       19.34      6.08 o 
   4  -3  10       38.50       39.05      7.87 o 
  -7  -2  10        8.71       10.60      8.25 o 
  -6  -2  10      347.25      306.08     25.63 o 
  -5  -2  10      170.35      161.71      8.49 o 
  -4  -2  10      184.10      188.57     10.90 o 
  -3  -2  10      614.56      646.10     21.38 o 
  -2  -2  10       28.74       28.30      4.06 o 
  -1  -2  10      533.79      544.46     14.37 o 
   0  -2  10      372.16      375.42     14.86 o 
   1  -2  10       20.00       13.15      4.93 o 
   2  -2  10      792.36      779.02     25.06 o 
   3  -2  10       64.66       58.67      7.68 o 
   4  -2  10      219.65      197.74     19.83 o 
  -7  -1  10       86.13      101.22      8.63 o 
  -6  -1  10       12.23        4.44      5.48 o 
  -5  -1  10      284.71      286.54     25.23 o 
  -4  -1  10       77.44       67.49      7.08 o 
  -3  -1  10      134.55      133.33      8.61 o 
  -2  -1  10      426.28      429.35     11.98 o 
  -1  -1  10       82.53       89.60      7.24 o 
   0  -1  10      426.91      448.05     30.63 o 
   1  -1  10        8.11        6.46      4.65 o 
   2  -1  10        4.18        4.00      5.05 o 
   3  -1  10      300.29      335.78     23.17 o 
  -7   0  10       18.05       12.84      5.16 o 
  -6   0  10       14.09       18.59      5.89 o 
  -5   0  10       75.95       86.67     14.33 o 
  -4   0  10       11.82       16.00      4.86 o 
  -3   0  10        8.15        9.00      4.32 o 
  -2   0  10       42.69       35.65      5.19 o 
  -1   0  10       44.80       40.98      5.52 o 
   0   0  10      225.30      278.37     12.18 o 
   1   0  10       77.26       71.39      7.00 o 
   2   0  10      138.68      139.07      9.71 o 
   3   0  10        8.21       -6.48      8.44 o 
  -7   1  10      265.22      285.05     11.63 o 
  -6   1  10       43.67       55.66      7.57 o 
  -5   1  10      468.53      483.05     17.91 o 
  -4   1  10      297.71      310.91     13.23 o 
  -3   1  10      228.96      215.50     10.54 o 
  -2   1  10      183.14      200.30      9.84 o 
  -1   1  10       94.08      105.13      7.27 o 
   0   1  10      324.65      327.82     22.29 o 
   1   1  10       98.86      103.61      9.52 o 
   2   1  10       60.96       53.61     10.80 o 
   3   1  10       88.46       95.24     14.53 o 
  -7   2  10       69.80       80.20      7.15 o 
  -6   2  10       33.47       37.01      5.48 o 
  -5   2  10       44.42       48.49      6.38 o 
  -4   2  10       77.78       82.78      7.10 o 
  -3   2  10      202.38      192.44      9.86 o 
  -2   2  10       17.26       14.51      7.66 o 
  -1   2  10      218.29      220.89     13.94 o 
   0   2  10       82.59       95.91      8.84 o 
   1   2  10       85.22      102.05      7.91 o 
   2   2  10      159.68      178.49     16.10 o 
  -7   3  10        1.28        4.89      4.77 o 
  -6   3  10       10.73        8.26      4.58 o 
  -5   3  10       21.54       28.29      4.86 o 
  -4   3  10      296.04      296.52     12.66 o 
  -3   3  10       13.58       12.58      4.38 o 
  -2   3  10      369.73      350.57     20.52 o 
  -1   3  10        6.54        5.42      5.69 o 
   0   3  10      106.11      105.97     12.76 o 
   1   3  10       64.68       61.46      9.62 o 
  -7   4  10       34.47       44.27      5.93 o 
  -6   4  10      393.59      442.47     40.37 o 
  -5   4  10      135.99      151.12      8.10 o 
  -4   4  10      202.13      205.03      8.90 o 
  -3   4  10      444.18      460.56     15.57 o 
  -2   4  10       33.16       24.55      4.34 o 
  -1   4  10      218.86      227.97      9.80 o 
   0   4  10       88.15      119.19     10.41 o 
   1   4  10      215.24      235.64     17.28 o 
  -6   5  10      132.04      138.23      7.25 o 
  -5   5  10        9.38        2.70      4.17 o 
  -4   5  10       48.36       44.19      4.99 o 
  -3   5  10        2.61        0.23      3.39 o 
  -2   5  10      126.84      126.32      6.19 o 
  -1   5  10        1.45       -1.51      3.69 o 
   0   5  10        2.97       -0.59      6.09 o 
  -6   6  10      105.43      108.49      6.83 o 
  -5   6  10       27.24       28.69      4.62 o 
  -4   6  10      107.81      104.17      6.57 o 
  -3   6  10       55.04       62.88      4.92 o 
  -2   6  10        6.30        7.17      5.42 o 
  -1  -8  11       13.15        9.53      4.51 o 
   0  -8  11       22.45       22.47      4.56 o 
   1  -8  11       23.27       23.75      5.41 o 
   2  -8  11       67.63       63.04      6.59 o 
  -3  -7  11      105.18      106.03     10.29 o 
  -2  -7  11      112.07      116.99      7.47 o 
  -1  -7  11      333.58      331.33     21.95 o 
   0  -7  11      142.61      138.05     17.03 o 
   1  -7  11       41.66       41.86      6.12 o 
   2  -7  11      186.14      179.88      8.93 o 
  -4  -6  11      211.14      212.33     12.42 o 
  -3  -6  11       87.40       75.39      6.25 o 
  -2  -6  11       17.41       20.32      4.61 o 
  -1  -6  11       13.06       13.87      4.05 o 
   0  -6  11        9.82        9.92      3.79 o 
   1  -6  11      128.27      113.90      5.99 o 
   2  -6  11       17.19       27.14      5.93 o 
   3  -6  11        2.51       -2.50      5.31 o 
  -4  -5  11       26.34       28.31      6.59 o 
  -3  -5  11        4.34        3.09      3.47 o 
  -2  -5  11      106.04      104.32      9.66 o 
  -1  -5  11        2.87       -0.24      3.04 o 
   0  -5  11      187.52      176.34      8.70 o 
   1  -5  11       26.95       21.72      5.18 o 
   2  -5  11       57.63       58.71      6.82 o 
   3  -5  11       43.05       41.44      9.58 o 
  -5  -4  11      237.51      237.01     28.87 o 
  -4  -4  11      268.43      271.44     18.53 o 
  -3  -4  11       23.89       23.37      7.45 o 
  -2  -4  11      642.88      646.64     21.20 o 
  -1  -4  11      372.31      385.23     12.47 o 
   0  -4  11      236.63      232.04      9.91 o 
   1  -4  11      261.69      268.42     13.28 o 
   2  -4  11       27.89       32.64     11.59 o 
   3  -4  11      140.17      155.88     11.77 o 
  -5  -3  11      176.94      168.06      7.69 o 
  -4  -3  11      165.39      180.44     11.59 o 
  -3  -3  11        0.64       -2.69      4.70 o 
  -2  -3  11        1.93        2.42      3.63 o 
  -1  -3  11        2.64        1.31      3.83 o 
   0  -3  11        3.05        1.77      4.18 o 
   1  -3  11        2.66        6.31      4.95 o 
   2  -3  11        1.83        4.21      5.70 o 
   3  -3  11       29.05       35.71      7.44 o 
  -6  -2  11      264.36      288.36     15.09 o 
  -5  -2  11       83.62       98.89      9.16 o 
  -4  -2  11      296.33      323.35     19.34 o 
  -3  -2  11        2.94       -2.24      4.71 o 
  -2  -2  11      315.98      292.31     10.06 o 
  -1  -2  11       29.33       22.79      4.64 o 
   0  -2  11      169.91      159.34      9.99 o 
   1  -2  11       41.70       55.97      7.22 o 
   2  -2  11       30.73       28.74     13.35 o 
   3  -2  11      239.74      259.72     14.76 o 
  -6  -1  11       32.80       30.69     10.51 o 
  -5  -1  11      514.04      521.95     19.78 o 
  -4  -1  11       28.97       38.22      6.54 o 
  -3  -1  11      249.31      273.03     13.05 o 
  -2  -1  11      427.42      414.43     14.79 o 
  -1  -1  11       38.58       36.90      5.94 o 
   0  -1  11     1098.53     1015.70     33.28 o 
   1  -1  11      209.35      185.61     20.62 o 
   2  -1  11        2.45        2.35      5.67 o 
  -6   0  11       84.36      101.74      9.16 o 
  -5   0  11        5.00       -0.20      5.00 o 
  -4   0  11        4.84        1.03      5.01 o 
  -3   0  11       94.04      104.56     17.67 o 
  -2   0  11        9.43        5.15      4.61 o 
  -1   0  11       53.06       50.29     11.98 o 
   0   0  11       39.74       43.86      6.49 o 
   1   0  11       61.05       71.60      9.92 o 
   2   0  11       18.10       17.48      9.23 o 
  -6   1  11      161.36      159.60     11.04 o 
  -5   1  11      274.68      284.89     13.99 o 
  -4   1  11        0.30        4.76      5.00 o 
  -3   1  11      627.27      608.30     23.66 o 
  -2   1  11       68.11       76.39     10.80 o 
  -1   1  11      153.90      140.60     12.57 o 
   0   1  11      326.85      346.97     15.81 o 
   1   1  11        0.12        1.65      5.34 o 
  -6   2  11       24.00       21.62      5.41 o 
  -5   2  11      195.74      216.56     13.45 o 
  -4   2  11       73.21       89.24     12.57 o 
  -3   2  11        1.70        3.61      4.32 o 
  -2   2  11      119.12      138.91     18.75 o 
  -1   2  11       49.78       50.24      6.58 o 
   0   2  11       37.35       52.70     13.75 o 
   1   2  11       86.35       98.57     12.37 o 
  -6   3  11       39.13       34.24      6.05 o 
  -5   3  11        7.72        6.29      4.43 o 
  -4   3  11       62.84       84.44     10.41 o 
  -3   3  11        1.22        1.34      4.28 o 
  -2   3  11      105.52      109.56      7.73 o 
  -1   3  11       16.05       15.86      4.90 o 
   0   3  11        4.17        3.81      5.03 o 
  -6   4  11      173.59      198.27     10.18 o 
  -5   4  11      280.56      296.00     18.68 o 
  -4   4  11      234.60      274.82     12.61 o 
  -3   4  11       25.31       21.64      5.14 o 
  -2   4  11      114.84      114.52     12.37 o 
  -1   4  11      121.04      121.82      8.30 o 
  -5   5  11        9.61       16.81      5.17 o 
  -4   5  11        4.05        7.52      4.38 o 
  -3   5  11      157.67      162.34     15.47 o 
  -2  -6  12       58.83       58.46      5.59 o 
  -1  -6  12      114.39      114.84      5.95 o 
   0  -6  12      126.69      122.97      8.08 o 
   1  -6  12        0.61        4.34      5.13 o 
  -3  -5  12       11.12       17.73      4.26 o 
  -2  -5  12       65.82       75.10      6.66 o 
  -1  -5  12        1.57       -4.24      4.24 o 
   0  -5  12       43.05       39.08      6.16 o 
   1  -5  12       12.95        6.54      5.29 o 
  -4  -4  12       55.89       53.18      8.33 o 
  -3  -4  12      216.61      226.21     21.80 o 
  -2  -4  12      215.33      228.93     10.08 o 
  -1  -4  12      128.97      128.61      7.89 o 
   0  -4  12      236.04      251.36     15.22 o 
   1  -4  12        1.62        5.50      5.65 o 
  -4  -3  12      305.05      328.32     24.15 o 
  -3  -3  12        1.32        2.99      5.56 o 
  -2  -3  12       83.45       84.35      6.38 o 
  -1  -3  12       69.34       71.77      6.27 o 
   0  -3  12        2.13        2.08      4.37 o 
   1  -3  12       44.03       52.57      7.91 o 
  -5  -2  12      196.17      212.18     13.33 o 
  -4  -2  12        2.34        2.33      5.61 o 
  -3  -2  12       53.69       57.75     16.49 o 
  -2  -2  12      178.10      210.10     27.29 o 
  -1  -2  12        2.44        1.10      4.32 o 
   0  -2  12      176.72      189.80     25.23 o 
   1  -2  12        3.41        0.39      5.83 o 
  -5  -1  12       20.27       32.34      7.36 o 
  -4  -1  12      447.13      465.24     24.94 o 
  -3  -1  12        3.56        0.91      5.14 o 
  -2  -1  12      107.77      123.01     11.88 o 
  -1  -1  12      195.02      223.79     27.00 o 
   0  -1  12       46.81       37.57      6.73 o 
   1  -1  12      878.42      854.28     36.43 o 
  -5   0  12        1.85       -0.28      5.51 o 
  -4   0  12       16.44       21.54      6.68 o 
  -3   0  12       18.33       33.79      6.60 o 
  -2   0  12        6.24        2.12      5.04 o 
  -1   0  12        1.85        3.85      5.10 o 
   0   0  12       62.48       77.13      8.28 o 
  -5   1  12       12.90        2.06      5.87 o 
  -4   1  12       82.41       97.46      8.95 o 
  -3   1  12       60.14       59.62      7.66 o 
  -2   1  12       64.26       63.88     11.29 o 
  -1   1  12       91.67      108.19     12.08 o 
   0   1  12       27.67       18.46      6.17 o 
  -5   2  12      182.66      183.60     16.10 o 
  -4   2  12       49.98       54.46      7.24 o 
  -3   2  12      236.29      240.44     14.33 o 
  -2   2  12       93.55      116.07     30.04 o 
  -1   2  12       27.66       23.06      5.89 o 
  -4   3  12       22.96        9.25      5.75 o 
  -3   3  12        2.87        5.73      4.90 o 
  -2   3  12       18.73       15.02      5.27 o 
  -2  -3  13        3.69        2.75      5.97 o 
  -1  -3  13        1.65       -3.41      6.37 o 
  -3  -2  13        3.67        7.23      5.99 o 
  -2  -2  13        4.76       -1.40      5.70 o 
  -1  -2  13        7.16        3.10      5.08 o 
  -3  -1  13        7.90       15.63     10.60 o 
  -2  -1  13      203.05      235.04     13.61 o 
                                                 
